# Supplementary material for: Characterization of the Oral Microbiome and Anticipated Functional Profiles of Companion Animals in Private and Cohabiting Environments: A Pilot Study
Source: Animals (Basel). 2026 Jun 17;16(12):1882. doi: 10.3390/ani16121882 (PMC13295344; doi:10.3390/ani16121882)
Supplement: Supplementary file 1 [file animals-16-01882-s001.zip]

Archive with 30 entries (26 files):
- animals-4304850-supplementary/
- animals-4304850-supplementary/Supplementary Final/
- animals-4304850-supplementary/Supplementary Final/Figure S1.tiff
- animals-4304850-supplementary/Supplementary Final/Figure S2.tiff
- animals-4304850-supplementary/Supplementary Final/Figure S3.tiff
- animals-4304850-supplementary/Supplementary Final/Figure S4.tiff
- animals-4304850-supplementary/Supplementary Final/Supplementary Table S1 Summary on raw data processing.pdf
- animals-4304850-supplementary/Supplementary Final/Supplementary Table S2 Read length of all samples.xlsm
- animals-4304850-supplementary/Supplementary Final/Supplementary Table S3 Rarefaction curves data.xlsm
- animals-4304850-supplementary/Supplementary Final/Supplementary Table S4 Full ASV table summary.xlsm
- animals-4304850-supplementary/Supplementary Final/Supplementary Table S5 Alpha diversity.xlsm
- animals-4304850-supplementary/Supplementary Final/Supplementary Table S6 Shannon curve data.xlsm
- animals-4304850-supplementary/Supplementary Final/Supplementary Table S7 Full differential genus table (ANOVA).xlsm
- animals-4304850-supplementary/Supplementary Final/Supplementary Table S8 PICRUSt2 KEGG Level 2 statistical comparison table.xlsm
- animals-4304850-supplementary/Supplementary Final/Supplementary Table S9 Key shared ASVs between groups B and C.xlsx
- animals-4304850-supplementary/__MACOSX/
- animals-4304850-supplementary/__MACOSX/Supplementary Final/
- animals-4304850-supplementary/__MACOSX/Supplementary Final/._Figure S1.tiff
- animals-4304850-supplementary/__MACOSX/Supplementary Final/._Figure S2.tiff
- animals-4304850-supplementary/__MACOSX/Supplementary Final/._Figure S3.tiff
- animals-4304850-supplementary/__MACOSX/Supplementary Final/._Figure S4.tiff
- animals-4304850-supplementary/__MACOSX/Supplementary Final/._Supplementary Table S1 Summary on raw data processing.docx
- animals-4304850-supplementary/__MACOSX/Supplementary Final/._Supplementary Table S2 Read length of all samples.xlsm
- animals-4304850-supplementary/__MACOSX/Supplementary Final/._Supplementary Table S3 Rarefaction curves data.xlsm
- animals-4304850-supplementary/__MACOSX/Supplementary Final/._Supplementary Table S4 Full ASV table summary.xlsm
- animals-4304850-supplementary/__MACOSX/Supplementary Final/._Supplementary Table S5 Alpha diversity.xlsm
- animals-4304850-supplementary/__MACOSX/Supplementary Final/._Supplementary Table S6 Shannon curve data.xlsm
- animals-4304850-supplementary/__MACOSX/Supplementary Final/._Supplementary Table S7 Full differential genus table (ANOVA).xlsm
- animals-4304850-supplementary/__MACOSX/Supplementary Final/._Supplementary Table S8 PICRUSt2 KEGG Level 2 statistical comparison table.xlsm
- animals-4304850-supplementary/__MACOSX/Supplementary Final/._Supplementary Table S9 Key shared ASVs between groups B and C.xlsx
