# Supplementary material for: Characterization of the Oral Microbiome and Anticipated Functional Profiles of Companion Animals in Private and Cohabiting Environments: A Pilot Study
Source: Animals (Basel). 2026 Jun 17;16(12):1882. doi: 10.3390/ani16121882 (PMC13295344; doi:10.3390/ani16121882)
Supplement: Supplementary file 1 [file animals-16-01882-s001.zip › animals-4304850-supplementary/Supplementary Final/Supplementary Table S2 Read length of all samples.xlsm]

## Sheet: reads_length
sample	num_seqs	sum_len	min_len	avg_len	max_len
A1	59250	25454989	370	429.6	433
A2	49866	21431701	272	429.8	432
A3	59846	25691394	266	429.3	432
A4	58399	25073447	264	429.3	433
A5	55640	23694196	249	425.8	434
B1	39634	16682999	318	420.9	432
B2	45440	19494902	339	429	443
B3	46937	19845214	297	422.8	432
B4	45036	18779839	309	417	432
B5	60895	26183616	355	430	432
C1	55033	23243531	323	422.4	434
C2	41360	17351134	246	419.5	447
C3	53226	22407579	240	421	435
C4	55683	23228617	327	417.2	434
C5	58748	25072579	286	426.8	433
D1	56743	24023301	287	423.4	433
D2	44614	18884402	335	423.3	433
D3	46163	19516952	247	422.8	434
D4	56917	24060601	268	422.7	437
D5	65848	28290646	357	429.6	432
