# Supplementary material for: Characterization of the Oral Microbiome and Anticipated Functional Profiles of Companion Animals in Private and Cohabiting Environments: A Pilot Study
Source: Animals (Basel). 2026 Jun 17;16(12):1882. doi: 10.3390/ani16121882 (PMC13295344; doi:10.3390/ani16121882)
Supplement: Supplementary file 1 [file animals-16-01882-s001.zip › animals-4304850-supplementary/Supplementary Final/Supplementary Table S3 Rarefaction curves data.xlsm]

## Sheet: treat1.rarefaction_curve_data
sample	numsampled	Value
A1	0	0
A1	250	25.192
A1	500	36.474
A1	750	45.158
A1	1000	52.226
A1	1250	58.358
A1	1500	64.078
A1	1750	68.968
A1	2000	73.624
A1	2250	78.018
A1	2500	81.856
A1	2750	85.678
A1	3000	89.214
A1	3250	92.598
A1	3500	95.78
A1	3750	98.736
A1	4000	101.706
A1	4250	104.478
A1	4500	107.252
A1	4750	109.774
A1	5000	112.296
A1	5250	114.78
A1	5500	117.244
A1	5750	119.496
A1	6000	121.78
A1	6250	123.956
A1	6500	126.152
A1	6750	128.28
A1	7000	130.27
A1	7250	132.2
A1	7500	134.166
A1	7750	136.096
A1	8000	137.964
A1	8250	139.72
A1	8500	141.41
A1	8750	143.124
A1	9000	144.792
A1	9250	146.304
A1	9500	147.968
A1	9750	149.464
A1	10000	150.956
A1	10250	152.402
A1	10500	153.86
A1	10750	155.334
A1	11000	156.728
A1	11250	158.202
A1	11500	159.598
A1	11750	161.012
A1	12000	162.304
A1	12250	163.636
A1	12500	164.872
A1	12750	166.128
A1	13000	167.45
A1	13250	168.718
A1	13500	169.976
A1	13750	171.114
A1	14000	172.208
A1	14250	173.35
A1	14500	174.482
A1	14750	175.588
A1	15000	176.67
A1	15250	177.658
A1	15500	178.73
A1	15750	179.798
A1	16000	180.804
A1	16250	181.806
A1	16500	182.836
A1	16750	183.772
A1	17000	184.732
A1	17250	185.774
A1	17500	186.664
A1	17750	187.586
A1	18000	188.422
A1	18250	189.29
A1	18500	190.128
A1	18750	191.02
A1	19000	191.826
A1	19250	192.654
A1	19500	193.478
A1	19750	194.23
A1	20000	195.032
A1	20250	195.836
A1	20500	196.612
A1	20750	197.314
A1	21000	198.02
A1	21250	198.77
A1	21500	199.5
A1	21750	200.202
A1	22000	200.87
A1	22250	201.578
A1	22500	202.336
A1	22750	202.996
A1	23000	203.75
A1	23250	204.37
A1	23500	205.068
A1	23750	205.69
A1	24000	206.33
A1	24250	206.9
A1	24500	207.564
A1	24750	208.158
A1	25000	208.768
A1	25250	209.378
A1	25500	209.968
A1	25750	210.556
A1	26000	211.054
A1	26250	211.582
A1	26500	212.136
A1	26750	212.74
A1	27000	213.278
A1	27250	213.83
A1	27500	214.348
A1	27750	214.844
A1	28000	215.326
A1	28250	215.892
A1	28500	216.396
A1	28750	216.884
A1	29000	217.374
A1	29250	217.898
A1	29500	218.35
A1	29750	218.812
A1	30000	219.262
A1	30250	219.71
A1	30500	220.138
A1	30750	220.544
A1	31000	220.952
A1	31250	221.372
A1	31500	221.794
A1	31750	222.174
A1	32000	222.592
A1	32250	222.966
A1	32500	223.364
A1	32750	223.708
A1	33000	224.058
A1	33250	224.44
A1	33500	224.8
A1	33750	225.214
A1	34000	225.544
A1	34250	225.85
A1	34500	226.162
A1	34750	226.496
A1	35000	226.826
A1	35250	227.228
A1	35500	227.542
A1	35750	227.872
A1	36000	228.184
A1	36250	228.5
A1	36500	228.83
A1	36750	229.13
A1	37000	229.464
A1	37250	229.742
A1	37500	230.006
A1	37750	230.284
A1	38000	230.536
A1	38250	230.824
A1	38500	231.13
A1	38750	231.354
A1	39000	231.644
A1	39250	231.946
A1	39500	232.2
A1	39750	232.462
A1	40000	232.72
A1	40250	232.97
A1	40500	233.198
A1	40750	233.42
A1	41000	233.632
A1	41250	233.864
A1	41500	234.102
A1	41750	234.348
A1	42000	234.554
A1	42250	234.796
A1	42500	234.97
A1	42750	235.18
A1	43000	235.41
A1	43250	235.604
A1	43500	235.808
A1	43750	235.976
A1	44000	236.142
A1	44250	236.31
A1	44500	236.502
A1	44750	236.66
A1	45000	236.854
A1	45250	237.03
A1	45500	237.204
A1	45750	237.396
A1	46000	237.566
A1	46250	237.736
A1	46500	237.892
A1	46750	238.056
A1	47000	238.214
A1	47250	238.372
A1	47500	238.496
A1	47750	238.64
A1	48000	238.764
A1	48250	238.904
A1	48500	239.038
A1	48750	239.142
A1	49000	239.274
A1	49250	239.396
A1	49500	239.486
A1	49750	239.584
A1	50000	239.684
A1	50250	239.796
A1	50500	239.886
A1	50750	239.994
A1	51000	240.07
A1	51250	240.182
A1	51500	240.304
A1	51750	240.39
A1	52000	240.5
A1	52250	240.588
A1	52500	240.686
A1	52750	240.756
A1	53000	240.814
A1	53250	240.888
A1	53500	240.984
A1	53750	241.066
A1	54000	241.11
A1	54250	241.174
A1	54500	241.222
A1	54750	241.272
A1	55000	241.348
A1	55250	241.4
A1	55500	241.458
A1	55750	241.518
A1	56000	241.568
A1	56250	241.632
A1	56500	241.686
A1	56750	241.73
A1	57000	241.77
A1	57250	241.796
A1	57500	241.822
A1	57750	241.858
A1	58000	241.888
A1	58250	241.908
A1	58500	241.94
A1	58750	241.964
A1	59000	241.984
A2	0	0
A2	250	39.07
A2	500	53.774
A2	750	65.036
A2	1000	74.442
A2	1250	82.962
A2	1500	90.446
A2	1750	97.302
A2	2000	103.842
A2	2250	110.112
A2	2500	116.076
A2	2750	121.674
A2	3000	127.16
A2	3250	132.51
A2	3500	137.496
A2	3750	142.354
A2	4000	147.048
A2	4250	151.534
A2	4500	155.93
A2	4750	160.202
A2	5000	164.312
A2	5250	168.422
A2	5500	172.384
A2	5750	176.212
A2	6000	179.864
A2	6250	183.438
A2	6500	187.186
A2	6750	190.678
A2	7000	193.988
A2	7250	197.41
A2	7500	200.548
A2	7750	203.754
A2	8000	206.898
A2	8250	210.036
A2	8500	213.022
A2	8750	215.982
A2	9000	218.802
A2	9250	221.684
A2	9500	224.336
A2	9750	227.036
A2	10000	229.678
A2	10250	232.426
A2	10500	235.122
A2	10750	237.666
A2	11000	240.106
A2	11250	242.584
A2	11500	244.94
A2	11750	247.324
A2	12000	249.678
A2	12250	251.946
A2	12500	254.118
A2	12750	256.378
A2	13000	258.61
A2	13250	260.66
A2	13500	262.656
A2	13750	264.764
A2	14000	266.75
A2	14250	268.584
A2	14500	270.544
A2	14750	272.462
A2	15000	274.386
A2	15250	276.254
A2	15500	278.146
A2	15750	279.916
A2	16000	281.68
A2	16250	283.412
A2	16500	285.09
A2	16750	286.712
A2	17000	288.404
A2	17250	290.068
A2	17500	291.664
A2	17750	293.154
A2	18000	294.758
A2	18250	296.274
A2	18500	297.778
A2	18750	299.296
A2	19000	300.754
A2	19250	302.138
A2	19500	303.528
A2	19750	304.968
A2	20000	306.386
A2	20250	307.752
A2	20500	309.056
A2	20750	310.378
A2	21000	311.7
A2	21250	312.982
A2	21500	314.202
A2	21750	315.346
A2	22000	316.638
A2	22250	317.904
A2	22500	319.054
A2	22750	320.262
A2	23000	321.466
A2	23250	322.574
A2	23500	323.654
A2	23750	324.806
A2	24000	325.884
A2	24250	327.024
A2	24500	328.068
A2	24750	329.138
A2	25000	330.152
A2	25250	331.09
A2	25500	332.078
A2	25750	333.062
A2	26000	334.038
A2	26250	334.94
A2	26500	335.8
A2	26750	336.644
A2	27000	337.554
A2	27250	338.39
A2	27500	339.25
A2	27750	340.112
A2	28000	340.962
A2	28250	341.68
A2	28500	342.562
A2	28750	343.352
A2	29000	344.118
A2	29250	344.888
A2	29500	345.678
A2	29750	346.43
A2	30000	347.142
A2	30250	347.834
A2	30500	348.482
A2	30750	349.186
A2	31000	349.826
A2	31250	350.474
A2	31500	351.118
A2	31750	351.754
A2	32000	352.34
A2	32250	353.022
A2	32500	353.62
A2	32750	354.2
A2	33000	354.756
A2	33250	355.362
A2	33500	355.888
A2	33750	356.46
A2	34000	356.98
A2	34250	357.514
A2	34500	358.048
A2	34750	358.508
A2	35000	359.024
A2	35250	359.508
A2	35500	360.004
A2	35750	360.492
A2	36000	360.922
A2	36250	361.302
A2	36500	361.74
A2	36750	362.212
A2	37000	362.632
A2	37250	363.034
A2	37500	363.444
A2	37750	363.868
A2	38000	364.266
A2	38250	364.652
A2	38500	365.034
A2	38750	365.404
A2	39000	365.74
A2	39250	366.064
A2	39500	366.4
A2	39750	366.692
A2	40000	367.064
A2	40250	367.366
A2	40500	367.646
A2	40750	367.916
A2	41000	368.162
A2	41250	368.446
A2	41500	368.67
A2	41750	368.924
A2	42000	369.184
A2	42250	369.388
A2	42500	369.636
A2	42750	369.846
A2	43000	370.056
A2	43250	370.228
A2	43500	370.426
A2	43750	370.6
A2	44000	370.774
A2	44250	370.96
A2	44500	371.126
A2	44750	371.278
A2	45000	371.414
A2	45250	371.562
A2	45500	371.7
A2	45750	371.806
A2	46000	371.936
A2	46250	372.034
A2	46500	372.132
A2	46750	372.25
A2	47000	372.378
A2	47250	372.462
A2	47500	372.54
A2	47750	372.622
A2	48000	372.694
A2	48250	372.742
A2	48500	372.818
A2	48750	372.894
A2	49000	372.934
A2	49250	372.956
A2	49500	372.984
A3	0	0
A3	250	32.528
A3	500	50.074
A3	750	64.402
A3	1000	76.558
A3	1250	87.122
A3	1500	96.812
A3	1750	105.546
A3	2000	113.834
A3	2250	121.624
A3	2500	128.88
A3	2750	135.782
A3	3000	142.094
A3	3250	148.356
A3	3500	154.378
A3	3750	160.166
A3	4000	165.68
A3	4250	171.092
A3	4500	176.224
A3	4750	181.2
A3	5000	186.078
A3	5250	191.03
A3	5500	195.61
A3	5750	200.158
A3	6000	204.47
A3	6250	208.722
A3	6500	212.696
A3	6750	216.636
A3	7000	220.574
A3	7250	224.442
A3	7500	228.226
A3	7750	231.842
A3	8000	235.67
A3	8250	239.292
A3	8500	242.692
A3	8750	246.212
A3	9000	249.614
A3	9250	252.968
A3	9500	256.08
A3	9750	259.124
A3	10000	262.054
A3	10250	265.212
A3	10500	268.12
A3	10750	270.882
A3	11000	273.664
A3	11250	276.502
A3	11500	279.246
A3	11750	281.996
A3	12000	284.542
A3	12250	287.134
A3	12500	289.534
A3	12750	291.868
A3	13000	294.296
A3	13250	296.76
A3	13500	299.092
A3	13750	301.398
A3	14000	303.746
A3	14250	305.992
A3	14500	308.358
A3	14750	310.48
A3	15000	312.544
A3	15250	314.676
A3	15500	316.78
A3	15750	318.8
A3	16000	320.804
A3	16250	322.704
A3	16500	324.594
A3	16750	326.532
A3	17000	328.4
A3	17250	330.214
A3	17500	332.022
A3	17750	333.802
A3	18000	335.59
A3	18250	337.342
A3	18500	338.952
A3	18750	340.648
A3	19000	342.302
A3	19250	343.978
A3	19500	345.558
A3	19750	347.176
A3	20000	348.774
A3	20250	350.278
A3	20500	351.81
A3	20750	353.326
A3	21000	354.838
A3	21250	356.338
A3	21500	357.862
A3	21750	359.276
A3	22000	360.6
A3	22250	362.014
A3	22500	363.308
A3	22750	364.606
A3	23000	365.938
A3	23250	367.252
A3	23500	368.6
A3	23750	369.862
A3	24000	371.098
A3	24250	372.314
A3	24500	373.518
A3	24750	374.65
A3	25000	375.704
A3	25250	376.902
A3	25500	377.968
A3	25750	379.046
A3	26000	380.184
A3	26250	381.248
A3	26500	382.38
A3	26750	383.44
A3	27000	384.508
A3	27250	385.478
A3	27500	386.462
A3	27750	387.408
A3	28000	388.352
A3	28250	389.306
A3	28500	390.244
A3	28750	391.154
A3	29000	392.094
A3	29250	392.952
A3	29500	393.904
A3	29750	394.842
A3	30000	395.732
A3	30250	396.638
A3	30500	397.514
A3	30750	398.434
A3	31000	399.232
A3	31250	400.066
A3	31500	400.844
A3	31750	401.64
A3	32000	402.412
A3	32250	403.158
A3	32500	403.932
A3	32750	404.716
A3	33000	405.438
A3	33250	406.146
A3	33500	406.828
A3	33750	407.588
A3	34000	408.262
A3	34250	408.964
A3	34500	409.516
A3	34750	410.124
A3	35000	410.786
A3	35250	411.416
A3	35500	412.08
A3	35750	412.75
A3	36000	413.34
A3	36250	413.948
A3	36500	414.524
A3	36750	415.114
A3	37000	415.674
A3	37250	416.186
A3	37500	416.764
A3	37750	417.286
A3	38000	417.816
A3	38250	418.414
A3	38500	418.946
A3	38750	419.472
A3	39000	420.032
A3	39250	420.542
A3	39500	421.002
A3	39750	421.472
A3	40000	421.948
A3	40250	422.446
A3	40500	422.846
A3	40750	423.254
A3	41000	423.71
A3	41250	424.096
A3	41500	424.534
A3	41750	424.938
A3	42000	425.34
A3	42250	425.77
A3	42500	426.174
A3	42750	426.538
A3	43000	426.888
A3	43250	427.27
A3	43500	427.636
A3	43750	427.992
A3	44000	428.374
A3	44250	428.748
A3	44500	429.096
A3	44750	429.446
A3	45000	429.77
A3	45250	430.094
A3	45500	430.396
A3	45750	430.702
A3	46000	431.024
A3	46250	431.358
A3	46500	431.65
A3	46750	431.926
A3	47000	432.214
A3	47250	432.496
A3	47500	432.698
A3	47750	432.972
A3	48000	433.2
A3	48250	433.422
A3	48500	433.67
A3	48750	433.878
A3	49000	434.122
A3	49250	434.356
A3	49500	434.534
A3	49750	434.736
A3	50000	434.932
A3	50250	435.14
A3	50500	435.326
A3	50750	435.534
A3	51000	435.734
A3	51250	435.912
A3	51500	436.072
A3	51750	436.222
A3	52000	436.386
A3	52250	436.53
A3	52500	436.702
A3	52750	436.824
A3	53000	436.952
A3	53250	437.066
A3	53500	437.204
A3	53750	437.332
A3	54000	437.452
A3	54250	437.568
A3	54500	437.674
A3	54750	437.776
A3	55000	437.884
A3	55250	437.996
A3	55500	438.106
A3	55750	438.168
A3	56000	438.248
A3	56250	438.314
A3	56500	438.4
A3	56750	438.476
A3	57000	438.544
A3	57250	438.596
A3	57500	438.658
A3	57750	438.714
A3	58000	438.762
A3	58250	438.806
A3	58500	438.838
A3	58750	438.882
A3	59000	438.922
A3	59250	438.972
A3	59500	438.986
A4	0	0
A4	250	39.278
A4	500	57.06
A4	750	70.738
A4	1000	82.416
A4	1250	92.452
A4	1500	101.668
A4	1750	110.006
A4	2000	117.77
A4	2250	124.904
A4	2500	131.396
A4	2750	137.83
A4	3000	143.78
A4	3250	149.604
A4	3500	155.022
A4	3750	160.314
A4	4000	165.326
A4	4250	170.19
A4	4500	174.854
A4	4750	179.47
A4	5000	183.902
A4	5250	188.008
A4	5500	192.124
A4	5750	196.046
A4	6000	199.824
A4	6250	203.412
A4	6500	207.074
A4	6750	210.608
A4	7000	213.964
A4	7250	217.442
A4	7500	220.824
A4	7750	224.042
A4	8000	227.114
A4	8250	230.222
A4	8500	233.25
A4	8750	236.138
A4	9000	238.83
A4	9250	241.522
A4	9500	244.26
A4	9750	247.038
A4	10000	249.532
A4	10250	252.138
A4	10500	254.5
A4	10750	256.846
A4	11000	259.244
A4	11250	261.692
A4	11500	264.002
A4	11750	266.346
A4	12000	268.51
A4	12250	270.662
A4	12500	272.822
A4	12750	274.884
A4	13000	276.944
A4	13250	278.954
A4	13500	280.942
A4	13750	282.936
A4	14000	284.866
A4	14250	286.768
A4	14500	288.69
A4	14750	290.574
A4	15000	292.434
A4	15250	294.188
A4	15500	295.948
A4	15750	297.794
A4	16000	299.448
A4	16250	301.074
A4	16500	302.692
A4	16750	304.278
A4	17000	305.866
A4	17250	307.468
A4	17500	309.076
A4	17750	310.684
A4	18000	312.168
A4	18250	313.654
A4	18500	315.188
A4	18750	316.544
A4	19000	317.938
A4	19250	319.382
A4	19500	320.75
A4	19750	322.16
A4	20000	323.436
A4	20250	324.696
A4	20500	325.902
A4	20750	327.2
A4	21000	328.562
A4	21250	329.798
A4	21500	331.01
A4	21750	332.278
A4	22000	333.456
A4	22250	334.672
A4	22500	335.836
A4	22750	337.07
A4	23000	338.252
A4	23250	339.32
A4	23500	340.38
A4	23750	341.458
A4	24000	342.6
A4	24250	343.596
A4	24500	344.622
A4	24750	345.596
A4	25000	346.596
A4	25250	347.628
A4	25500	348.582
A4	25750	349.662
A4	26000	350.61
A4	26250	351.504
A4	26500	352.392
A4	26750	353.318
A4	27000	354.214
A4	27250	355.086
A4	27500	355.888
A4	27750	356.666
A4	28000	357.53
A4	28250	358.35
A4	28500	359.14
A4	28750	359.894
A4	29000	360.666
A4	29250	361.45
A4	29500	362.222
A4	29750	362.98
A4	30000	363.7
A4	30250	364.452
A4	30500	365.21
A4	30750	365.91
A4	31000	366.59
A4	31250	367.346
A4	31500	368.008
A4	31750	368.656
A4	32000	369.318
A4	32250	369.964
A4	32500	370.59
A4	32750	371.248
A4	33000	371.916
A4	33250	372.538
A4	33500	373.124
A4	33750	373.702
A4	34000	374.284
A4	34250	374.88
A4	34500	375.474
A4	34750	376.036
A4	35000	376.552
A4	35250	377.1
A4	35500	377.702
A4	35750	378.212
A4	36000	378.77
A4	36250	379.32
A4	36500	379.806
A4	36750	380.268
A4	37000	380.752
A4	37250	381.198
A4	37500	381.626
A4	37750	382.122
A4	38000	382.596
A4	38250	383.05
A4	38500	383.472
A4	38750	383.912
A4	39000	384.316
A4	39250	384.69
A4	39500	385.086
A4	39750	385.486
A4	40000	385.862
A4	40250	386.212
A4	40500	386.572
A4	40750	386.942
A4	41000	387.278
A4	41250	387.608
A4	41500	387.96
A4	41750	388.288
A4	42000	388.656
A4	42250	388.982
A4	42500	389.254
A4	42750	389.574
A4	43000	389.85
A4	43250	390.226
A4	43500	390.528
A4	43750	390.794
A4	44000	391.106
A4	44250	391.394
A4	44500	391.668
A4	44750	391.974
A4	45000	392.234
A4	45250	392.486
A4	45500	392.762
A4	45750	392.998
A4	46000	393.258
A4	46250	393.494
A4	46500	393.71
A4	46750	393.926
A4	47000	394.128
A4	47250	394.33
A4	47500	394.544
A4	47750	394.748
A4	48000	394.95
A4	48250	395.132
A4	48500	395.284
A4	48750	395.44
A4	49000	395.608
A4	49250	395.746
A4	49500	395.9
A4	49750	396.06
A4	50000	396.212
A4	50250	396.364
A4	50500	396.486
A4	50750	396.632
A4	51000	396.814
A4	51250	396.946
A4	51500	397.08
A4	51750	397.216
A4	52000	397.338
A4	52250	397.438
A4	52500	397.56
A4	52750	397.67
A4	53000	397.77
A4	53250	397.862
A4	53500	397.948
A4	53750	398.054
A4	54000	398.12
A4	54250	398.21
A4	54500	398.284
A4	54750	398.372
A4	55000	398.426
A4	55250	398.5
A4	55500	398.556
A4	55750	398.606
A4	56000	398.666
A4	56250	398.724
A4	56500	398.776
A4	56750	398.808
A4	57000	398.86
A4	57250	398.896
A4	57500	398.928
A4	57750	398.952
A4	58000	398.984
A4	58250	398.998
A5	0	0
A5	250	77.736
A5	500	122.334
A5	750	156.748
A5	1000	185.308
A5	1250	210.718
A5	1500	233.436
A5	1750	254.458
A5	2000	274.256
A5	2250	292.69
A5	2500	310.086
A5	2750	326.798
A5	3000	342.61
A5	3250	357.818
A5	3500	372.114
A5	3750	386.028
A5	4000	399.41
A5	4250	412.646
A5	4500	425.476
A5	4750	437.602
A5	5000	449.634
A5	5250	461.526
A5	5500	472.938
A5	5750	484.008
A5	6000	494.744
A5	6250	505.332
A5	6500	515.6
A5	6750	525.502
A5	7000	535.244
A5	7250	544.742
A5	7500	554.206
A5	7750	563.298
A5	8000	572.406
A5	8250	581.354
A5	8500	589.962
A5	8750	598.432
A5	9000	606.688
A5	9250	614.926
A5	9500	622.992
A5	9750	630.828
A5	10000	638.602
A5	10250	646.328
A5	10500	653.908
A5	10750	661.224
A5	11000	668.512
A5	11250	675.696
A5	11500	682.818
A5	11750	689.56
A5	12000	696.262
A5	12250	702.75
A5	12500	709.378
A5	12750	715.784
A5	13000	722.006
A5	13250	728.224
A5	13500	734.518
A5	13750	740.482
A5	14000	746.478
A5	14250	752.26
A5	14500	758.28
A5	14750	763.974
A5	15000	769.456
A5	15250	775.058
A5	15500	780.502
A5	15750	785.708
A5	16000	790.86
A5	16250	796.226
A5	16500	801.37
A5	16750	806.298
A5	17000	811.372
A5	17250	816.152
A5	17500	820.862
A5	17750	825.688
A5	18000	830.42
A5	18250	835.168
A5	18500	839.732
A5	18750	844.328
A5	19000	848.946
A5	19250	853.284
A5	19500	857.614
A5	19750	861.806
A5	20000	865.834
A5	20250	870.054
A5	20500	874.11
A5	20750	878.012
A5	21000	882.12
A5	21250	885.986
A5	21500	889.82
A5	21750	893.504
A5	22000	897.112
A5	22250	900.75
A5	22500	904.266
A5	22750	907.666
A5	23000	911.186
A5	23250	914.674
A5	23500	918.152
A5	23750	921.594
A5	24000	924.854
A5	24250	927.984
A5	24500	931.24
A5	24750	934.364
A5	25000	937.39
A5	25250	940.446
A5	25500	943.542
A5	25750	946.606
A5	26000	949.54
A5	26250	952.544
A5	26500	955.544
A5	26750	958.27
A5	27000	961.144
A5	27250	963.926
A5	27500	966.626
A5	27750	969.2
A5	28000	971.794
A5	28250	974.294
A5	28500	976.816
A5	28750	979.224
A5	29000	981.67
A5	29250	984.058
A5	29500	986.452
A5	29750	988.82
A5	30000	991.1
A5	30250	993.386
A5	30500	995.682
A5	30750	998.012
A5	31000	1000.13
A5	31250	1002.23
A5	31500	1004.32
A5	31750	1006.3
A5	32000	1008.36
A5	32250	1010.38
A5	32500	1012.41
A5	32750	1014.34
A5	33000	1016.2
A5	33250	1018.06
A5	33500	1019.85
A5	33750	1021.71
A5	34000	1023.54
A5	34250	1025.41
A5	34500	1027.09
A5	34750	1028.73
A5	35000	1030.44
A5	35250	1032.02
A5	35500	1033.73
A5	35750	1035.27
A5	36000	1036.85
A5	36250	1038.39
A5	36500	1039.9
A5	36750	1041.48
A5	37000	1042.9
A5	37250	1044.33
A5	37500	1045.75
A5	37750	1047.06
A5	38000	1048.43
A5	38250	1049.62
A5	38500	1050.93
A5	38750	1052.19
A5	39000	1053.45
A5	39250	1054.69
A5	39500	1055.96
A5	39750	1057.13
A5	40000	1058.3
A5	40250	1059.42
A5	40500	1060.56
A5	40750	1061.67
A5	41000	1062.67
A5	41250	1063.76
A5	41500	1064.73
A5	41750	1065.77
A5	42000	1066.74
A5	42250	1067.69
A5	42500	1068.65
A5	42750	1069.54
A5	43000	1070.47
A5	43250	1071.35
A5	43500	1072.11
A5	43750	1072.97
A5	44000	1073.77
A5	44250	1074.51
A5	44500	1075.27
A5	44750	1076.07
A5	45000	1076.83
A5	45250	1077.45
A5	45500	1078.11
A5	45750	1078.8
A5	46000	1079.46
A5	46250	1080.08
A5	46500	1080.69
A5	46750	1081.34
A5	47000	1081.87
A5	47250	1082.41
A5	47500	1082.97
A5	47750	1083.46
A5	48000	1083.99
A5	48250	1084.43
A5	48500	1084.87
A5	48750	1085.27
A5	49000	1085.71
A5	49250	1086.1
A5	49500	1086.49
A5	49750	1086.87
A5	50000	1087.27
A5	50250	1087.62
A5	50500	1087.93
A5	50750	1088.19
A5	51000	1088.46
A5	51250	1088.71
A5	51500	1088.96
A5	51750	1089.21
A5	52000	1089.46
A5	52250	1089.66
A5	52500	1089.84
A5	52750	1090.02
A5	53000	1090.19
A5	53250	1090.33
A5	53500	1090.45
A5	53750	1090.56
A5	54000	1090.68
A5	54250	1090.77
A5	54500	1090.85
A5	54750	1090.92
A5	55000	1090.97
A5	55250	1090.99
B1	0	0
B1	250	60.798
B1	500	92.04
B1	750	115.534
B1	1000	135.108
B1	1250	152.232
B1	1500	167.47
B1	1750	181.124
B1	2000	193.818
B1	2250	205.928
B1	2500	217.464
B1	2750	228.096
B1	3000	238.278
B1	3250	247.99
B1	3500	256.898
B1	3750	265.822
B1	4000	274.274
B1	4250	282.372
B1	4500	290.276
B1	4750	297.63
B1	5000	305.02
B1	5250	312.058
B1	5500	319.06
B1	5750	325.724
B1	6000	332.2
B1	6250	338.548
B1	6500	344.832
B1	6750	350.902
B1	7000	356.696
B1	7250	362.496
B1	7500	368.192
B1	7750	373.758
B1	8000	379.208
B1	8250	384.438
B1	8500	389.626
B1	8750	394.56
B1	9000	399.49
B1	9250	404.312
B1	9500	408.794
B1	9750	413.428
B1	10000	417.89
B1	10250	422.106
B1	10500	426.2
B1	10750	430.274
B1	11000	434.366
B1	11250	438.366
B1	11500	442.318
B1	11750	446.246
B1	12000	450.074
B1	12250	453.874
B1	12500	457.58
B1	12750	461.076
B1	13000	464.412
B1	13250	467.892
B1	13500	471.162
B1	13750	474.402
B1	14000	477.476
B1	14250	480.644
B1	14500	483.564
B1	14750	486.544
B1	15000	489.644
B1	15250	492.444
B1	15500	495.272
B1	15750	498.09
B1	16000	500.778
B1	16250	503.462
B1	16500	506.048
B1	16750	508.636
B1	17000	511.24
B1	17250	513.698
B1	17500	516.208
B1	17750	518.608
B1	18000	520.842
B1	18250	523.046
B1	18500	525.262
B1	18750	527.486
B1	19000	529.49
B1	19250	531.546
B1	19500	533.472
B1	19750	535.5
B1	20000	537.39
B1	20250	539.386
B1	20500	541.192
B1	20750	542.916
B1	21000	544.706
B1	21250	546.412
B1	21500	548.052
B1	21750	549.632
B1	22000	551.156
B1	22250	552.806
B1	22500	554.336
B1	22750	555.826
B1	23000	557.276
B1	23250	558.73
B1	23500	560.174
B1	23750	561.514
B1	24000	562.872
B1	24250	564.242
B1	24500	565.534
B1	24750	566.818
B1	25000	568.002
B1	25250	569.158
B1	25500	570.278
B1	25750	571.344
B1	26000	572.452
B1	26250	573.562
B1	26500	574.57
B1	26750	575.462
B1	27000	576.444
B1	27250	577.334
B1	27500	578.322
B1	27750	579.278
B1	28000	580.108
B1	28250	580.992
B1	28500	581.806
B1	28750	582.674
B1	29000	583.452
B1	29250	584.242
B1	29500	585.03
B1	29750	585.724
B1	30000	586.418
B1	30250	587.088
B1	30500	587.732
B1	30750	588.286
B1	31000	588.914
B1	31250	589.522
B1	31500	590.112
B1	31750	590.662
B1	32000	591.188
B1	32250	591.746
B1	32500	592.258
B1	32750	592.7
B1	33000	593.1
B1	33250	593.554
B1	33500	593.996
B1	33750	594.392
B1	34000	594.782
B1	34250	595.162
B1	34500	595.542
B1	34750	595.898
B1	35000	596.174
B1	35250	596.454
B1	35500	596.708
B1	35750	597.014
B1	36000	597.254
B1	36250	597.484
B1	36500	597.678
B1	36750	597.824
B1	37000	597.97
B1	37250	598.126
B1	37500	598.288
B1	37750	598.43
B1	38000	598.538
B1	38250	598.648
B1	38500	598.776
B1	38750	598.86
B1	39000	598.938
B1	39250	598.974
B1	39500	599
B2	0	0
B2	250	69.794
B2	500	102.294
B2	750	127.728
B2	1000	149.03
B2	1250	167.866
B2	1500	185.292
B2	1750	201.452
B2	2000	216.52
B2	2250	230.994
B2	2500	244.7
B2	2750	257.838
B2	3000	270.278
B2	3250	282.252
B2	3500	293.704
B2	3750	305.032
B2	4000	315.98
B2	4250	326.524
B2	4500	336.794
B2	4750	346.518
B2	5000	356.062
B2	5250	365.356
B2	5500	374.716
B2	5750	383.594
B2	6000	392.34
B2	6250	400.888
B2	6500	409.174
B2	6750	417.49
B2	7000	425.594
B2	7250	433.448
B2	7500	441.088
B2	7750	448.638
B2	8000	455.942
B2	8250	462.992
B2	8500	469.918
B2	8750	476.736
B2	9000	483.55
B2	9250	490.02
B2	9500	496.632
B2	9750	503.048
B2	10000	509.24
B2	10250	515.366
B2	10500	521.42
B2	10750	527.364
B2	11000	533.1
B2	11250	538.806
B2	11500	544.44
B2	11750	549.86
B2	12000	555.402
B2	12250	560.836
B2	12500	566.22
B2	12750	571.272
B2	13000	576.214
B2	13250	581.168
B2	13500	586.158
B2	13750	590.91
B2	14000	595.594
B2	14250	600.096
B2	14500	604.67
B2	14750	609.194
B2	15000	613.422
B2	15250	617.838
B2	15500	621.948
B2	15750	626.014
B2	16000	630.044
B2	16250	633.952
B2	16500	637.842
B2	16750	641.698
B2	17000	645.516
B2	17250	649.336
B2	17500	652.876
B2	17750	656.378
B2	18000	659.928
B2	18250	663.388
B2	18500	666.956
B2	18750	670.464
B2	19000	673.696
B2	19250	676.894
B2	19500	680.164
B2	19750	683.186
B2	20000	686.33
B2	20250	689.332
B2	20500	692.232
B2	20750	695.13
B2	21000	698.2
B2	21250	701.02
B2	21500	703.724
B2	21750	706.398
B2	22000	709.074
B2	22250	711.734
B2	22500	714.322
B2	22750	716.896
B2	23000	719.526
B2	23250	722.09
B2	23500	724.626
B2	23750	727.046
B2	24000	729.456
B2	24250	731.748
B2	24500	733.876
B2	24750	736.298
B2	25000	738.472
B2	25250	740.626
B2	25500	742.748
B2	25750	744.758
B2	26000	746.776
B2	26250	748.69
B2	26500	750.61
B2	26750	752.544
B2	27000	754.366
B2	27250	756.178
B2	27500	757.958
B2	27750	759.682
B2	28000	761.35
B2	28250	762.902
B2	28500	764.61
B2	28750	766.178
B2	29000	767.786
B2	29250	769.346
B2	29500	770.804
B2	29750	772.318
B2	30000	773.79
B2	30250	775.242
B2	30500	776.62
B2	30750	777.918
B2	31000	779.35
B2	31250	780.602
B2	31500	781.808
B2	31750	783.082
B2	32000	784.364
B2	32250	785.52
B2	32500	786.652
B2	32750	787.714
B2	33000	788.728
B2	33250	789.812
B2	33500	790.828
B2	33750	791.792
B2	34000	792.774
B2	34250	793.764
B2	34500	794.636
B2	34750	795.568
B2	35000	796.478
B2	35250	797.292
B2	35500	798.056
B2	35750	798.822
B2	36000	799.62
B2	36250	800.366
B2	36500	801.14
B2	36750	801.848
B2	37000	802.544
B2	37250	803.274
B2	37500	803.932
B2	37750	804.488
B2	38000	805.078
B2	38250	805.582
B2	38500	806.108
B2	38750	806.604
B2	39000	807.156
B2	39250	807.622
B2	39500	808.062
B2	39750	808.516
B2	40000	808.918
B2	40250	809.29
B2	40500	809.744
B2	40750	810.09
B2	41000	810.376
B2	41250	810.686
B2	41500	810.964
B2	41750	811.24
B2	42000	811.476
B2	42250	811.716
B2	42500	811.962
B2	42750	812.142
B2	43000	812.314
B2	43250	812.456
B2	43500	812.58
B2	43750	812.7
B2	44000	812.79
B2	44250	812.882
B2	44500	812.944
B2	44750	812.978
B2	45000	812.994
B3	0	0
B3	250	74.016
B3	500	108.732
B3	750	135.358
B3	1000	158.436
B3	1250	179.286
B3	1500	198.826
B3	1750	216.83
B3	2000	234.254
B3	2250	250.898
B3	2500	266.972
B3	2750	282.406
B3	3000	297.346
B3	3250	311.858
B3	3500	325.452
B3	3750	338.746
B3	4000	351.88
B3	4250	364.5
B3	4500	376.59
B3	4750	388.68
B3	5000	400.502
B3	5250	412.086
B3	5500	423.182
B3	5750	434.174
B3	6000	444.9
B3	6250	454.97
B3	6500	465.386
B3	6750	475.446
B3	7000	485.39
B3	7250	495.018
B3	7500	504.444
B3	7750	513.714
B3	8000	522.784
B3	8250	531.7
B3	8500	540.386
B3	8750	549.024
B3	9000	557.23
B3	9250	565.26
B3	9500	573.292
B3	9750	581.166
B3	10000	588.956
B3	10250	596.42
B3	10500	603.976
B3	10750	611.16
B3	11000	618.138
B3	11250	625.292
B3	11500	632.082
B3	11750	638.898
B3	12000	645.604
B3	12250	652.086
B3	12500	658.57
B3	12750	664.974
B3	13000	671.204
B3	13250	677.486
B3	13500	683.412
B3	13750	689.452
B3	14000	695.208
B3	14250	701.016
B3	14500	706.702
B3	14750	712.23
B3	15000	717.732
B3	15250	723.094
B3	15500	728.34
B3	15750	733.32
B3	16000	738.416
B3	16250	743.426
B3	16500	748.274
B3	16750	753.144
B3	17000	757.878
B3	17250	762.7
B3	17500	767.294
B3	17750	771.894
B3	18000	776.398
B3	18250	780.878
B3	18500	785.242
B3	18750	789.462
B3	19000	793.486
B3	19250	797.47
B3	19500	801.5
B3	19750	805.484
B3	20000	809.466
B3	20250	813.198
B3	20500	816.982
B3	20750	820.644
B3	21000	824.172
B3	21250	827.634
B3	21500	831.01
B3	21750	834.448
B3	22000	837.968
B3	22250	841.344
B3	22500	844.56
B3	22750	847.744
B3	23000	850.998
B3	23250	854.172
B3	23500	857.22
B3	23750	860.058
B3	24000	863.146
B3	24250	865.938
B3	24500	868.75
B3	24750	871.63
B3	25000	874.392
B3	25250	877.074
B3	25500	879.622
B3	25750	882.348
B3	26000	884.82
B3	26250	887.286
B3	26500	889.756
B3	26750	892.142
B3	27000	894.538
B3	27250	896.74
B3	27500	899.01
B3	27750	901.26
B3	28000	903.428
B3	28250	905.588
B3	28500	907.686
B3	28750	909.67
B3	29000	911.598
B3	29250	913.498
B3	29500	915.464
B3	29750	917.278
B3	30000	919.122
B3	30250	920.926
B3	30500	922.7
B3	30750	924.322
B3	31000	926.056
B3	31250	927.71
B3	31500	929.364
B3	31750	930.94
B3	32000	932.508
B3	32250	934.082
B3	32500	935.622
B3	32750	937.09
B3	33000	938.524
B3	33250	939.92
B3	33500	941.218
B3	33750	942.524
B3	34000	943.82
B3	34250	945.024
B3	34500	946.24
B3	34750	947.448
B3	35000	948.63
B3	35250	949.788
B3	35500	950.856
B3	35750	951.958
B3	36000	953.048
B3	36250	954.098
B3	36500	955.124
B3	36750	956.148
B3	37000	957.1
B3	37250	958.054
B3	37500	958.954
B3	37750	959.822
B3	38000	960.71
B3	38250	961.49
B3	38500	962.296
B3	38750	963.018
B3	39000	963.734
B3	39250	964.428
B3	39500	965.11
B3	39750	965.702
B3	40000	966.312
B3	40250	966.904
B3	40500	967.48
B3	40750	968.084
B3	41000	968.582
B3	41250	969.126
B3	41500	969.606
B3	41750	970.072
B3	42000	970.558
B3	42250	970.99
B3	42500	971.442
B3	42750	971.902
B3	43000	972.218
B3	43250	972.576
B3	43500	972.858
B3	43750	973.136
B3	44000	973.414
B3	44250	973.648
B3	44500	973.874
B3	44750	974.092
B3	45000	974.292
B3	45250	974.422
B3	45500	974.578
B3	45750	974.712
B3	46000	974.828
B3	46250	974.916
B3	46500	974.98
B4	0	0
B4	250	54.066
B4	500	82.508
B4	750	105.242
B4	1000	124.634
B4	1250	142.348
B4	1500	158.382
B4	1750	172.888
B4	2000	186.722
B4	2250	199.574
B4	2500	212.022
B4	2750	223.722
B4	3000	234.882
B4	3250	245.572
B4	3500	255.558
B4	3750	265.288
B4	4000	274.906
B4	4250	284.176
B4	4500	292.96
B4	4750	301.53
B4	5000	309.69
B4	5250	317.61
B4	5500	325.482
B4	5750	332.864
B4	6000	340.272
B4	6250	347.632
B4	6500	354.798
B4	6750	361.478
B4	7000	368.112
B4	7250	374.704
B4	7500	381.212
B4	7750	387.438
B4	8000	393.432
B4	8250	399.338
B4	8500	405.134
B4	8750	410.608
B4	9000	416.174
B4	9250	421.524
B4	9500	426.864
B4	9750	432.016
B4	10000	437.016
B4	10250	441.98
B4	10500	447.018
B4	10750	451.786
B4	11000	456.402
B4	11250	461.006
B4	11500	465.508
B4	11750	469.99
B4	12000	474.248
B4	12250	478.53
B4	12500	482.592
B4	12750	486.536
B4	13000	490.514
B4	13250	494.42
B4	13500	498.35
B4	13750	502.06
B4	14000	505.772
B4	14250	509.522
B4	14500	513.136
B4	14750	516.628
B4	15000	520.09
B4	15250	523.556
B4	15500	527.01
B4	15750	530.224
B4	16000	533.326
B4	16250	536.518
B4	16500	539.51
B4	16750	542.52
B4	17000	545.336
B4	17250	548.33
B4	17500	551.2
B4	17750	554.052
B4	18000	556.772
B4	18250	559.452
B4	18500	562.16
B4	18750	564.8
B4	19000	567.262
B4	19250	569.724
B4	19500	572.226
B4	19750	574.682
B4	20000	577.05
B4	20250	579.414
B4	20500	581.706
B4	20750	583.964
B4	21000	586.212
B4	21250	588.408
B4	21500	590.518
B4	21750	592.444
B4	22000	594.424
B4	22250	596.398
B4	22500	598.372
B4	22750	600.478
B4	23000	602.42
B4	23250	604.156
B4	23500	606.036
B4	23750	607.802
B4	24000	609.65
B4	24250	611.258
B4	24500	612.894
B4	24750	614.57
B4	25000	616.22
B4	25250	617.912
B4	25500	619.568
B4	25750	621.158
B4	26000	622.63
B4	26250	624.026
B4	26500	625.5
B4	26750	626.838
B4	27000	628.26
B4	27250	629.666
B4	27500	630.924
B4	27750	632.21
B4	28000	633.526
B4	28250	634.824
B4	28500	636.062
B4	28750	637.25
B4	29000	638.482
B4	29250	639.698
B4	29500	640.794
B4	29750	641.866
B4	30000	643.004
B4	30250	644.036
B4	30500	645.1
B4	30750	646.102
B4	31000	647.086
B4	31250	648.11
B4	31500	649.07
B4	31750	650.026
B4	32000	651.038
B4	32250	651.928
B4	32500	652.828
B4	32750	653.614
B4	33000	654.404
B4	33250	655.16
B4	33500	655.868
B4	33750	656.688
B4	34000	657.416
B4	34250	658.08
B4	34500	658.732
B4	34750	659.428
B4	35000	660.124
B4	35250	660.812
B4	35500	661.404
B4	35750	661.986
B4	36000	662.54
B4	36250	663.11
B4	36500	663.678
B4	36750	664.21
B4	37000	664.706
B4	37250	665.172
B4	37500	665.65
B4	37750	666.15
B4	38000	666.634
B4	38250	667.026
B4	38500	667.408
B4	38750	667.768
B4	39000	668.158
B4	39250	668.532
B4	39500	668.916
B4	39750	669.248
B4	40000	669.55
B4	40250	669.848
B4	40500	670.126
B4	40750	670.402
B4	41000	670.674
B4	41250	670.93
B4	41500	671.152
B4	41750	671.422
B4	42000	671.612
B4	42250	671.804
B4	42500	671.978
B4	42750	672.14
B4	43000	672.298
B4	43250	672.426
B4	43500	672.524
B4	43750	672.63
B4	44000	672.744
B4	44250	672.818
B4	44500	672.886
B4	44750	672.966
B5	0	0
B5	250	16.554
B5	500	20.058
B5	750	22.86
B5	1000	25.414
B5	1250	27.606
B5	1500	29.694
B5	1750	31.438
B5	2000	33.152
B5	2250	34.714
B5	2500	36.134
B5	2750	37.496
B5	3000	38.79
B5	3250	39.992
B5	3500	41.214
B5	3750	42.304
B5	4000	43.32
B5	4250	44.314
B5	4500	45.268
B5	4750	46.124
B5	5000	46.966
B5	5250	47.752
B5	5500	48.598
B5	5750	49.32
B5	6000	50.074
B5	6250	50.83
B5	6500	51.5
B5	6750	52.166
B5	7000	52.752
B5	7250	53.376
B5	7500	54.022
B5	7750	54.604
B5	8000	55.118
B5	8250	55.692
B5	8500	56.262
B5	8750	56.804
B5	9000	57.298
B5	9250	57.746
B5	9500	58.178
B5	9750	58.662
B5	10000	59.064
B5	10250	59.492
B5	10500	59.886
B5	10750	60.314
B5	11000	60.742
B5	11250	61.116
B5	11500	61.506
B5	11750	61.884
B5	12000	62.296
B5	12250	62.708
B5	12500	63.054
B5	12750	63.396
B5	13000	63.796
B5	13250	64.112
B5	13500	64.464
B5	13750	64.756
B5	14000	65.076
B5	14250	65.47
B5	14500	65.796
B5	14750	66.096
B5	15000	66.344
B5	15250	66.586
B5	15500	66.892
B5	15750	67.212
B5	16000	67.456
B5	16250	67.774
B5	16500	68.06
B5	16750	68.334
B5	17000	68.636
B5	17250	68.882
B5	17500	69.144
B5	17750	69.378
B5	18000	69.622
B5	18250	69.864
B5	18500	70.098
B5	18750	70.34
B5	19000	70.616
B5	19250	70.83
B5	19500	71.048
B5	19750	71.288
B5	20000	71.494
B5	20250	71.706
B5	20500	71.944
B5	20750	72.182
B5	21000	72.412
B5	21250	72.6
B5	21500	72.778
B5	21750	72.954
B5	22000	73.116
B5	22250	73.336
B5	22500	73.506
B5	22750	73.676
B5	23000	73.856
B5	23250	74.04
B5	23500	74.216
B5	23750	74.396
B5	24000	74.578
B5	24250	74.766
B5	24500	74.912
B5	24750	75.068
B5	25000	75.252
B5	25250	75.422
B5	25500	75.576
B5	25750	75.762
B5	26000	75.91
B5	26250	76.052
B5	26500	76.21
B5	26750	76.374
B5	27000	76.566
B5	27250	76.714
B5	27500	76.864
B5	27750	77
B5	28000	77.16
B5	28250	77.288
B5	28500	77.418
B5	28750	77.56
B5	29000	77.686
B5	29250	77.83
B5	29500	77.952
B5	29750	78.074
B5	30000	78.224
B5	30250	78.366
B5	30500	78.512
B5	30750	78.644
B5	31000	78.782
B5	31250	78.92
B5	31500	79.03
B5	31750	79.166
B5	32000	79.298
B5	32250	79.438
B5	32500	79.562
B5	32750	79.7
B5	33000	79.824
B5	33250	79.932
B5	33500	80.054
B5	33750	80.168
B5	34000	80.294
B5	34250	80.398
B5	34500	80.502
B5	34750	80.632
B5	35000	80.75
B5	35250	80.846
B5	35500	80.936
B5	35750	81.03
B5	36000	81.128
B5	36250	81.224
B5	36500	81.34
B5	36750	81.43
B5	37000	81.522
B5	37250	81.6
B5	37500	81.694
B5	37750	81.784
B5	38000	81.868
B5	38250	81.972
B5	38500	82.094
B5	38750	82.184
B5	39000	82.286
B5	39250	82.388
B5	39500	82.472
B5	39750	82.546
B5	40000	82.626
[truncated: 2,214 more rows]
