# Supplementary material for: Characterization of the Oral Microbiome and Anticipated Functional Profiles of Companion Animals in Private and Cohabiting Environments: A Pilot Study
Source: Animals (Basel). 2026 Jun 17;16(12):1882. doi: 10.3390/ani16121882 (PMC13295344; doi:10.3390/ani16121882)
Supplement: Supplementary file 1 [file animals-16-01882-s001.zip › animals-4304850-supplementary/Supplementary Final/Supplementary Table S5 Alpha diversity.xlsm]

## Sheet: treat1.alpha_diversity
Sample ID	Feature	ACE	Chao1	Simpson	Shannon	PD_whole_tree	Coverage
A1	242	243.676	242.154	0.6344	2.529	8.5951	0.9999
A2	373	374.39	373.051	0.9027	4.3223	7.2632	0.9999
A3	439	440.624	439.089	0.6738	2.9249	9.6881	0.9999
A4	399	400.213	399.062	0.8737	4.1356	10.6344	0.9999
A5	1091	1092.01	1091.01	0.9121	5.4993	13.214	0.9999
B1	599	600.57	599.061	0.894	4.9165	9.1202	0.9999
B2	813	813.913	813.011	0.9357	5.615	12.4624	0.9999
B3	975	977.954	975.138	0.9335	5.644	11.7665	0.9998
B4	673	676.32	673.288	0.808	4.3579	7.6233	0.9998
B5	86	86.9175	86.0455	0.6893	2.643	1.6773	1
C1	1381	1381.9	1381.01	0.9071	5.7569	14.8834	0.9999
C2	1079	1082.7	1079.2	0.9758	6.8024	16.1076	0.9997
C3	1061	1062.57	1061.03	0.9681	6.3341	16.185	0.9999
C4	1333	1334.69	1333.03	0.8467	5.405	14.8976	0.9999
C5	496	497.849	496.111	0.811	3.8218	11.6911	0.9999
D1	1261	1262.54	1261.02	0.8974	5.5583	15.5199	0.9999
D2	1156	1157.48	1156.03	0.9781	6.8717	15.6756	0.9999
D3	1798	1799.22	1798.01	0.9837	7.6447	16.8807	0.9999
D4	1264	1265.8	1264.04	0.9463	6.2828	16.1155	0.9999
D5	132	132.919	132.094	0.6405	2.0117	6.0545	1

## Sheet: treat1.alpha_index_stats
alpha_index_stat	A	B	C	D
Shannon_mean	3.8822	4.6353	5.624	5.6738
Shannon_Std-err	0.5301	0.5524	0.5102	0.9776
Simpson_mean	0.7993	0.8521	0.9017	0.8892
Simpson_Std-err	0.06	0.0468	0.0325	0.064
ACE_mean	510.183	631.135	1071.94	1123.59
ACE_Std-err	149.151	150.472	157.304	271.899
Chao1_mean	508.873	629.309	1070.07	1122.24
Chao1_Std-err	149.231	150.221	157.388	271.805
PD_whole_tree_mean	9.879	8.5299	14.7529	14.0492
PD_whole_tree_Std-err	1.0055	1.9244	0.8154	2.0126

## Sheet: treat1.p_value_table
index_type	A_vs_B_p_value	A_vs_C_p_value	A_vs_D_p_value	B_vs_C_p_value	B_vs_D_p_value	C_vs_D_p_value
Shannon	0.3542	0.0455	0.157	0.2252	0.389	0.9654
Simpson	0.5087	0.1827	0.3358	0.4122	0.6536	0.8672
ACE	0.5838	0.0321	0.0937	0.0775	0.1622	0.8745
Chao1	0.5851	0.0323	0.0936	0.0774	0.1617	0.8732
PD_whole_tree	0.5571	0.0059	0.1142	0.0282	0.0829	0.7583
