# Supplementary material for: Characterization of the Oral Microbiome and Anticipated Functional Profiles of Companion Animals in Private and Cohabiting Environments: A Pilot Study
Source: Animals (Basel). 2026 Jun 17;16(12):1882. doi: 10.3390/ani16121882 (PMC13295344; doi:10.3390/ani16121882)
Supplement: Supplementary file 1 [file animals-16-01882-s001.zip › animals-4304850-supplementary/Supplementary Final/Supplementary Table S6 Shannon curve data.xlsm]

## Sheet: Supplementary Table S5 Shannon 
sample	numsampled	Value
A1	0	0
A1	250	2.3226
A1	500	2.39127
A1	750	2.42185
A1	1000	2.44133
A1	1250	2.45345
A1	1500	2.46326
A1	1750	2.46946
A1	2000	2.47393
A1	2250	2.47869
A1	2500	2.48346
A1	2750	2.48706
A1	3000	2.48951
A1	3250	2.49081
A1	3500	2.49327
A1	3750	2.49528
A1	4000	2.49644
A1	4250	2.49904
A1	4500	2.50034
A1	4750	2.50149
A1	5000	2.50264
A1	5250	2.50394
A1	5500	2.5051
A1	5750	2.50639
A1	6000	2.50697
A1	6250	2.50726
A1	6500	2.50827
A1	6750	2.50885
A1	7000	2.50971
A1	7250	2.51058
A1	7500	2.51116
A1	7750	2.51188
A1	8000	2.51216
A1	8250	2.51274
A1	8500	2.51303
A1	8750	2.51317
A1	9000	2.51375
A1	9250	2.51418
A1	9500	2.51476
A1	9750	2.51476
A1	10000	2.51476
A1	10250	2.51505
A1	10500	2.51563
A1	10750	2.51577
A1	11000	2.51635
A1	11250	2.51678
A1	11500	2.51693
A1	11750	2.51721
A1	12000	2.5175
A1	12250	2.51794
A1	12500	2.51837
A1	12750	2.51866
A1	13000	2.51909
A1	13250	2.51952
A1	13500	2.51981
A1	13750	2.51995
A1	14000	2.52024
A1	14250	2.52053
A1	14500	2.52053
A1	14750	2.52082
A1	15000	2.52082
A1	15250	2.52082
A1	15500	2.52096
A1	15750	2.52096
A1	16000	2.52111
A1	16250	2.5214
A1	16500	2.52169
A1	16750	2.52197
A1	17000	2.52226
A1	17250	2.52255
A1	17500	2.52284
A1	17750	2.52284
A1	18000	2.52284
A1	18250	2.52284
A1	18500	2.5227
A1	18750	2.52284
A1	19000	2.52313
A1	19250	2.52327
A1	19500	2.52327
A1	19750	2.52371
A1	20000	2.52371
A1	20250	2.52385
A1	20500	2.524
A1	20750	2.52414
A1	21000	2.52414
A1	21250	2.52414
A1	21500	2.52414
A1	21750	2.52428
A1	22000	2.52428
A1	22250	2.52428
A1	22500	2.52428
A1	22750	2.52428
A1	23000	2.52443
A1	23250	2.52443
A1	23500	2.52443
A1	23750	2.52443
A1	24000	2.52472
A1	24250	2.52472
A1	24500	2.52472
A1	24750	2.52472
A1	25000	2.52486
A1	25250	2.52486
A1	25500	2.52515
A1	25750	2.52529
A1	26000	2.52515
A1	26250	2.52515
A1	26500	2.52515
A1	26750	2.52529
A1	27000	2.52529
A1	27250	2.52544
A1	27500	2.52558
A1	27750	2.52558
A1	28000	2.52558
A1	28250	2.52573
A1	28500	2.52573
A1	28750	2.52587
A1	29000	2.52573
A1	29250	2.52587
A1	29500	2.52587
A1	29750	2.52602
A1	30000	2.52616
A1	30250	2.52616
A1	30500	2.52616
A1	30750	2.5263
A1	31000	2.5263
A1	31250	2.52645
A1	31500	2.52659
A1	31750	2.52659
A1	32000	2.52659
A1	32250	2.52659
A1	32500	2.52674
A1	32750	2.52674
A1	33000	2.52674
A1	33250	2.52674
A1	33500	2.52688
A1	33750	2.52688
A1	34000	2.52688
A1	34250	2.52688
A1	34500	2.52688
A1	34750	2.52688
A1	35000	2.52703
A1	35250	2.52703
A1	35500	2.52703
A1	35750	2.52703
A1	36000	2.52717
A1	36250	2.52717
A1	36500	2.52717
A1	36750	2.52717
A1	37000	2.52731
A1	37250	2.52731
A1	37500	2.52731
A1	37750	2.52731
A1	38000	2.52731
A1	38250	2.52731
A1	38500	2.52731
A1	38750	2.52731
A1	39000	2.52731
A1	39250	2.52746
A1	39500	2.52746
A1	39750	2.5276
A1	40000	2.52775
A1	40250	2.5276
A1	40500	2.52775
A1	40750	2.52775
A1	41000	2.52775
A1	41250	2.52775
A1	41500	2.52775
A1	41750	2.5276
A1	42000	2.52775
A1	42250	2.52775
A1	42500	2.52789
A1	42750	2.52789
A1	43000	2.52789
A1	43250	2.52804
A1	43500	2.52804
A1	43750	2.52804
A1	44000	2.52804
A1	44250	2.52804
A1	44500	2.52804
A1	44750	2.52804
A1	45000	2.52804
A1	45250	2.52804
A1	45500	2.52818
A1	45750	2.52804
A1	46000	2.52804
A1	46250	2.52804
A1	46500	2.52818
A1	46750	2.52818
A1	47000	2.52818
A1	47250	2.52832
A1	47500	2.52832
A1	47750	2.52832
A1	48000	2.52847
A1	48250	2.52847
A1	48500	2.52847
A1	48750	2.52861
A1	49000	2.52861
A1	49250	2.52861
A1	49500	2.52847
A1	49750	2.52861
A1	50000	2.52861
A1	50250	2.52861
A1	50500	2.52861
A1	50750	2.52861
A1	51000	2.52861
A1	51250	2.52861
A1	51500	2.52861
A1	51750	2.52861
A1	52000	2.52861
A1	52250	2.52861
A1	52500	2.52861
A1	52750	2.52861
A1	53000	2.52876
A1	53250	2.52861
A1	53500	2.52861
A1	53750	2.52861
A1	54000	2.52861
A1	54250	2.52876
A1	54500	2.52861
A1	54750	2.52861
A1	55000	2.52861
A1	55250	2.52876
A1	55500	2.52876
A1	55750	2.52876
A1	56000	2.52876
A1	56250	2.5289
A1	56500	2.5289
A1	56750	2.5289
A1	57000	2.5289
A1	57250	2.52904
A1	57500	2.52904
A1	57750	2.52904
A1	58000	2.52904
A1	58250	2.52904
A1	58500	2.52904
A1	58750	2.52904
A1	59000	2.52904
A2	0	0
A2	250	4.02469
A2	500	4.12423
A2	750	4.16838
A2	1000	4.19088
A2	1250	4.20805
A2	1500	4.21974
A2	1750	4.22811
A2	2000	4.23518
A2	2250	4.24297
A2	2500	4.24902
A2	2750	4.25335
A2	3000	4.25768
A2	3250	4.26086
A2	3500	4.26432
A2	3750	4.26749
A2	4000	4.27067
A2	4250	4.27398
A2	4500	4.276
A2	4750	4.27831
A2	5000	4.28004
A2	5250	4.28206
A2	5500	4.28365
A2	5750	4.28452
A2	6000	4.28596
A2	6250	4.28726
A2	6500	4.2887
A2	6750	4.28985
A2	7000	4.29115
A2	7250	4.29231
A2	7500	4.29332
A2	7750	4.29404
A2	8000	4.29476
A2	8250	4.29562
A2	8500	4.29649
A2	8750	4.29721
A2	9000	4.29793
A2	9250	4.2988
A2	9500	4.29938
A2	9750	4.3001
A2	10000	4.30082
A2	10250	4.30154
A2	10500	4.30226
A2	10750	4.30269
A2	11000	4.30327
A2	11250	4.3037
A2	11500	4.30414
A2	11750	4.30457
A2	12000	4.305
A2	12250	4.30544
A2	12500	4.30558
A2	12750	4.30601
A2	13000	4.30645
A2	13250	4.30673
A2	13500	4.30702
A2	13750	4.3076
A2	14000	4.30774
A2	14250	4.30818
A2	14500	4.30846
A2	14750	4.30875
A2	15000	4.30904
A2	15250	4.30933
A2	15500	4.30976
A2	15750	4.30991
A2	16000	4.31005
A2	16250	4.3102
A2	16500	4.31034
A2	16750	4.31063
A2	17000	4.31092
A2	17250	4.31135
A2	17500	4.31149
A2	17750	4.31178
A2	18000	4.31207
A2	18250	4.31222
A2	18500	4.31236
A2	18750	4.31265
A2	19000	4.31294
A2	19250	4.31308
A2	19500	4.31308
A2	19750	4.31337
A2	20000	4.31351
A2	20250	4.31366
A2	20500	4.3138
A2	20750	4.31409
A2	21000	4.31424
A2	21250	4.31452
A2	21500	4.31467
A2	21750	4.31481
A2	22000	4.31496
A2	22250	4.3151
A2	22500	4.31539
A2	22750	4.31553
A2	23000	4.31568
A2	23250	4.31582
A2	23500	4.31597
A2	23750	4.31625
A2	24000	4.31625
A2	24250	4.3164
A2	24500	4.31654
A2	24750	4.31683
A2	25000	4.31698
A2	25250	4.31712
A2	25500	4.31726
A2	25750	4.31726
A2	26000	4.31741
A2	26250	4.31755
A2	26500	4.31741
A2	26750	4.31755
A2	27000	4.3177
A2	27250	4.3177
A2	27500	4.3177
A2	27750	4.31784
A2	28000	4.31784
A2	28250	4.31799
A2	28500	4.31813
A2	28750	4.31827
A2	29000	4.31842
A2	29250	4.31856
A2	29500	4.31871
A2	29750	4.31871
A2	30000	4.31871
A2	30250	4.31871
A2	30500	4.31885
A2	30750	4.31885
A2	31000	4.31885
A2	31250	4.319
A2	31500	4.319
A2	31750	4.31914
A2	32000	4.31914
A2	32250	4.31928
A2	32500	4.31928
A2	32750	4.31928
A2	33000	4.31943
A2	33250	4.31957
A2	33500	4.31957
A2	33750	4.31972
A2	34000	4.31986
A2	34250	4.31986
A2	34500	4.32001
A2	34750	4.32001
A2	35000	4.32015
A2	35250	4.32029
A2	35500	4.32029
A2	35750	4.32044
A2	36000	4.32044
A2	36250	4.32044
A2	36500	4.32044
A2	36750	4.32058
A2	37000	4.32058
A2	37250	4.32058
A2	37500	4.32058
A2	37750	4.32073
A2	38000	4.32058
A2	38250	4.32073
A2	38500	4.32073
A2	38750	4.32073
A2	39000	4.32073
A2	39250	4.32073
A2	39500	4.32087
A2	39750	4.32087
A2	40000	4.32102
A2	40250	4.32087
A2	40500	4.32087
A2	40750	4.32102
A2	41000	4.32102
A2	41250	4.32116
A2	41500	4.32116
A2	41750	4.32116
A2	42000	4.32116
A2	42250	4.3213
A2	42500	4.3213
A2	42750	4.3213
A2	43000	4.3213
A2	43250	4.32145
A2	43500	4.32145
A2	43750	4.32145
A2	44000	4.32159
A2	44250	4.32174
A2	44500	4.32174
A2	44750	4.32174
A2	45000	4.32174
A2	45250	4.32174
A2	45500	4.32174
A2	45750	4.32188
A2	46000	4.32188
A2	46250	4.32203
A2	46500	4.32203
A2	46750	4.32203
A2	47000	4.32203
A2	47250	4.32203
A2	47500	4.32217
A2	47750	4.32217
A2	48000	4.32217
A2	48250	4.32217
A2	48500	4.32217
A2	48750	4.32231
A2	49000	4.32231
A2	49250	4.32231
A2	49500	4.32231
A3	0	0
A3	250	2.60349
A3	500	2.69553
A3	750	2.74227
A3	1000	2.7707
A3	1250	2.78902
A3	1500	2.80344
A3	1750	2.81224
A3	2000	2.82307
A3	2250	2.83042
A3	2500	2.83504
A3	2750	2.8398
A3	3000	2.84298
A3	3250	2.84802
A3	3500	2.85235
A3	3750	2.85596
A3	4000	2.85899
A3	4250	2.86231
A3	4500	2.8649
A3	4750	2.86793
A3	5000	2.87053
A3	5250	2.87385
A3	5500	2.87572
A3	5750	2.87774
A3	6000	2.8789
A3	6250	2.88034
A3	6500	2.8815
A3	6750	2.88308
A3	7000	2.88409
A3	7250	2.88525
A3	7500	2.88654
A3	7750	2.88784
A3	8000	2.88957
A3	8250	2.89116
A3	8500	2.89188
A3	8750	2.89304
A3	9000	2.89419
A3	9250	2.89534
A3	9500	2.89607
A3	9750	2.89693
A3	10000	2.89708
A3	10250	2.89794
A3	10500	2.89866
A3	10750	2.89938
A3	11000	2.89996
A3	11250	2.90025
A3	11500	2.90083
A3	11750	2.90126
A3	12000	2.90184
A3	12250	2.90212
A3	12500	2.90241
A3	12750	2.90256
A3	13000	2.90299
A3	13250	2.90371
A3	13500	2.90371
A3	13750	2.90429
A3	14000	2.90443
A3	14250	2.90472
A3	14500	2.9053
A3	14750	2.90559
A3	15000	2.90617
A3	15250	2.90645
A3	15500	2.90689
A3	15750	2.90718
A3	16000	2.90732
A3	16250	2.90761
A3	16500	2.90775
A3	16750	2.90819
A3	17000	2.90862
A3	17250	2.90891
A3	17500	2.90934
A3	17750	2.90948
A3	18000	2.90977
A3	18250	2.90992
A3	18500	2.9102
A3	18750	2.91049
A3	19000	2.91078
A3	19250	2.91093
A3	19500	2.9115
A3	19750	2.91179
A3	20000	2.91208
A3	20250	2.91222
A3	20500	2.91266
A3	20750	2.91266
A3	21000	2.91309
A3	21250	2.91323
A3	21500	2.91338
A3	21750	2.91367
A3	22000	2.91381
A3	22250	2.91396
A3	22500	2.91396
A3	22750	2.9141
A3	23000	2.91424
A3	23250	2.91453
A3	23500	2.91468
A3	23750	2.91497
A3	24000	2.91525
A3	24250	2.9154
A3	24500	2.91583
A3	24750	2.91583
A3	25000	2.91597
A3	25250	2.91612
A3	25500	2.91626
A3	25750	2.91626
A3	26000	2.91641
A3	26250	2.91655
A3	26500	2.9167
A3	26750	2.91698
A3	27000	2.91698
A3	27250	2.91713
A3	27500	2.91713
A3	27750	2.91742
A3	28000	2.91742
A3	28250	2.91756
A3	28500	2.91771
A3	28750	2.91785
A3	29000	2.91785
A3	29250	2.91785
A3	29500	2.91814
A3	29750	2.91843
A3	30000	2.91857
A3	30250	2.91872
A3	30500	2.91886
A3	30750	2.919
A3	31000	2.91915
A3	31250	2.91915
A3	31500	2.91929
A3	31750	2.91944
A3	32000	2.91958
A3	32250	2.91944
A3	32500	2.91973
A3	32750	2.91987
A3	33000	2.92001
A3	33250	2.92001
A3	33500	2.92001
A3	33750	2.92016
A3	34000	2.9203
A3	34250	2.9203
A3	34500	2.9203
A3	34750	2.9203
A3	35000	2.92045
A3	35250	2.92045
A3	35500	2.92045
A3	35750	2.92045
A3	36000	2.92059
A3	36250	2.92059
A3	36500	2.92074
A3	36750	2.92074
A3	37000	2.92074
A3	37250	2.92088
A3	37500	2.92088
A3	37750	2.92103
A3	38000	2.92103
A3	38250	2.92117
A3	38500	2.92117
A3	38750	2.92131
A3	39000	2.92131
A3	39250	2.92131
A3	39500	2.92146
A3	39750	2.92146
A3	40000	2.9216
A3	40250	2.9216
A3	40500	2.92175
A3	40750	2.92175
A3	41000	2.92175
A3	41250	2.92175
A3	41500	2.92189
A3	41750	2.92189
A3	42000	2.92204
A3	42250	2.92204
A3	42500	2.92204
A3	42750	2.92218
A3	43000	2.92204
A3	43250	2.92204
A3	43500	2.92218
A3	43750	2.92232
A3	44000	2.92232
A3	44250	2.92232
A3	44500	2.92232
A3	44750	2.92247
A3	45000	2.92261
A3	45250	2.92261
A3	45500	2.92276
A3	45750	2.92276
A3	46000	2.9229
A3	46250	2.92276
A3	46500	2.92276
A3	46750	2.92276
A3	47000	2.92276
A3	47250	2.92276
A3	47500	2.9229
A3	47750	2.9229
A3	48000	2.92304
A3	48250	2.92304
A3	48500	2.92304
A3	48750	2.92319
A3	49000	2.92319
A3	49250	2.92319
A3	49500	2.92333
A3	49750	2.92333
A3	50000	2.92333
A3	50250	2.92333
A3	50500	2.92333
A3	50750	2.92348
A3	51000	2.92362
A3	51250	2.92362
A3	51500	2.92362
A3	51750	2.92348
A3	52000	2.92348
A3	52250	2.92362
A3	52500	2.92362
A3	52750	2.92377
A3	53000	2.92377
A3	53250	2.92391
A3	53500	2.92377
A3	53750	2.92377
A3	54000	2.92377
A3	54250	2.92391
A3	54500	2.92391
A3	54750	2.92405
A3	55000	2.92405
A3	55250	2.92405
A3	55500	2.9242
A3	55750	2.9242
A3	56000	2.92434
A3	56250	2.92434
A3	56500	2.92434
A3	56750	2.92434
A3	57000	2.92449
A3	57250	2.92449
A3	57500	2.92449
A3	57750	2.92463
A3	58000	2.92463
A3	58250	2.92463
A3	58500	2.92463
A3	58750	2.92463
A3	59000	2.92478
A3	59250	2.92478
A3	59500	2.92478
A4	0	0
A4	250	3.80987
A4	500	3.91475
A4	750	3.96005
A4	1000	3.9879
A4	1250	4.00651
A4	1500	4.02122
A4	1750	4.03089
A4	2000	4.03955
A4	2250	4.0469
A4	2500	4.05383
A4	2750	4.05844
A4	3000	4.06292
A4	3250	4.06797
A4	3500	4.07114
A4	3750	4.07518
A4	4000	4.07735
A4	4250	4.08037
A4	4500	4.08225
A4	4750	4.0847
A4	5000	4.08716
A4	5250	4.08932
A4	5500	4.09163
A4	5750	4.09278
A4	6000	4.09437
A4	6250	4.09538
A4	6500	4.0974
A4	6750	4.0987
A4	7000	4.09942
A4	7250	4.10014
A4	7500	4.101
A4	7750	4.10216
A4	8000	4.10302
A4	8250	4.10403
A4	8500	4.10519
A4	8750	4.10605
A4	9000	4.10678
A4	9250	4.10735
A4	9500	4.10793
A4	9750	4.10865
A4	10000	4.10952
A4	10250	4.11038
A4	10500	4.11067
A4	10750	4.1111
A4	11000	4.11168
A4	11250	4.1124
A4	11500	4.11298
A4	11750	4.11356
A4	12000	4.11385
A4	12250	4.11457
A4	12500	4.11486
A4	12750	4.11529
A4	13000	4.11587
A4	13250	4.11644
A4	13500	4.11673
A4	13750	4.11716
A4	14000	4.1176
A4	14250	4.11803
A4	14500	4.11832
A4	14750	4.11875
A4	15000	4.11918
A4	15250	4.11947
A4	15500	4.11976
A4	15750	4.12005
A4	16000	4.12034
A4	16250	4.12077
A4	16500	4.1212
A4	16750	4.12149
A4	17000	4.12178
A4	17250	4.12207
A4	17500	4.12236
A4	17750	4.12236
A4	18000	4.12279
A4	18250	4.12308
A4	18500	4.12351
A4	18750	4.12351
A4	19000	4.12394
A4	19250	4.12409
A4	19500	4.12409
A4	19750	4.12438
A4	20000	4.12452
A4	20250	4.12452
A4	20500	4.12452
A4	20750	4.12467
A4	21000	4.12495
A4	21250	4.1251
A4	21500	4.12524
A4	21750	4.12539
A4	22000	4.12553
A4	22250	4.12596
A4	22500	4.12596
A4	22750	4.12625
A4	23000	4.1264
A4	23250	4.12654
A4	23500	4.12683
A4	23750	4.12683
A4	24000	4.12712
A4	24250	4.12726
A4	24500	4.12741
A4	24750	4.12755
A4	25000	4.1277
A4	25250	4.12784
A4	25500	4.12798
A4	25750	4.12813
A4	26000	4.12827
A4	26250	4.12842
A4	26500	4.12856
A4	26750	4.12871
A4	27000	4.12871
A4	27250	4.12871
A4	27500	4.12885
A4	27750	4.12914
A4	28000	4.12928
A4	28250	4.12928
A4	28500	4.12928
A4	28750	4.12943
A4	29000	4.12957
A4	29250	4.12957
A4	29500	4.12972
A4	29750	4.12986
A4	30000	4.13
A4	30250	4.13015
A4	30500	4.13015
A4	30750	4.13044
A4	31000	4.13058
A4	31250	4.13058
A4	31500	4.13072
A4	31750	4.13087
A4	32000	4.13087
A4	32250	4.13101
A4	32500	4.13101
A4	32750	4.13116
A4	33000	4.1313
A4	33250	4.1313
A4	33500	4.13145
A4	33750	4.13145
A4	34000	4.13159
A4	34250	4.13159
A4	34500	4.13173
A4	34750	4.13173
A4	35000	4.13188
A4	35250	4.13188
A4	35500	4.13202
A4	35750	4.13202
A4	36000	4.13202
A4	36250	4.13217
A4	36500	4.13217
A4	36750	4.13231
A4	37000	4.13231
A4	37250	4.13231
A4	37500	4.13246
A4	37750	4.13246
A4	38000	4.13274
A4	38250	4.1326
A4	38500	4.13274
A4	38750	4.13274
A4	39000	4.13274
A4	39250	4.13274
A4	39500	4.13289
A4	39750	4.13289
A4	40000	4.13289
A4	40250	4.13289
A4	40500	4.13303
A4	40750	4.13303
A4	41000	4.13318
A4	41250	4.13318
A4	41500	4.13318
A4	41750	4.13318
A4	42000	4.13332
A4	42250	4.13332
A4	42500	4.13347
A4	42750	4.13347
A4	43000	4.13347
A4	43250	4.13361
A4	43500	4.13361
A4	43750	4.13361
A4	44000	4.13361
A4	44250	4.13375
A4	44500	4.13375
A4	44750	4.1339
A4	45000	4.1339
A4	45250	4.1339
A4	45500	4.1339
A4	45750	4.13404
A4	46000	4.13404
A4	46250	4.13419
A4	46500	4.13433
A4	46750	4.13433
A4	47000	4.13433
A4	47250	4.13433
A4	47500	4.13448
A4	47750	4.13448
A4	48000	4.13448
A4	48250	4.13448
A4	48500	4.13462
A4	48750	4.13462
A4	49000	4.13462
A4	49250	4.13462
A4	49500	4.13462
A4	49750	4.13462
A4	50000	4.13462
A4	50250	4.13462
A4	50500	4.13462
A4	50750	4.13476
A4	51000	4.13476
A4	51250	4.13476
A4	51500	4.13476
A4	51750	4.13476
A4	52000	4.13491
A4	52250	4.13491
A4	52500	4.13491
A4	52750	4.13505
A4	53000	4.13505
A4	53250	4.13505
A4	53500	4.13505
A4	53750	4.13505
A4	54000	4.1352
A4	54250	4.1352
A4	54500	4.1352
A4	54750	4.1352
A4	55000	4.13534
A4	55250	4.13534
A4	55500	4.13549
A4	55750	4.13534
A4	56000	4.13534
A4	56250	4.13534
A4	56500	4.13549
A4	56750	4.13549
A4	57000	4.13549
A4	57250	4.13563
A4	57500	4.13563
A4	57750	4.13563
A4	58000	4.13563
A4	58250	4.13549
A5	0	0
A5	250	4.70852
A5	500	4.94556
A5	750	5.05607
A5	1000	5.11782
A5	1250	5.16643
A5	1500	5.20077
A5	1750	5.22703
A5	2000	5.25069
A5	2250	5.26973
A5	2500	5.28387
A5	2750	5.29859
A5	3000	5.30969
A5	3250	5.32109
A5	3500	5.33004
A5	3750	5.33797
A5	4000	5.34547
A5	4250	5.35153
A5	4500	5.35788
A5	4750	5.36351
A5	5000	5.36913
A5	5250	5.37462
A5	5500	5.37938
A5	5750	5.3837
A5	6000	5.38861
A5	6250	5.39279
A5	6500	5.39611
A5	6750	5.39929
A5	7000	5.40232
A5	7250	5.4052
A5	7500	5.40823
A5	7750	5.41068
A5	8000	5.41328
A5	8250	5.41588
A5	8500	5.41804
A5	8750	5.42021
A5	9000	5.42266
A5	9250	5.42497
A5	9500	5.4267
A5	9750	5.42843
A5	10000	5.43002
A5	10250	5.4316
A5	10500	5.43304
A5	10750	5.43449
A5	11000	5.43622
A5	11250	5.43752
A5	11500	5.4391
A5	11750	5.4404
A5	12000	5.44156
A5	12250	5.44286
A5	12500	5.4443
A5	12750	5.4456
A5	13000	5.44675
A5	13250	5.44805
A5	13500	5.4492
A5	13750	5.44993
A5	14000	5.45108
A5	14250	5.4518
A5	14500	5.45295
A5	14750	5.45411
A5	15000	5.45512
A5	15250	5.45613
A5	15500	5.45699
A5	15750	5.45757
A5	16000	5.45844
A5	16250	5.4593
A5	16500	5.46002
A5	16750	5.4606
A5	17000	5.46161
A5	17250	5.46248
A5	17500	5.46305
A5	17750	5.46392
A5	18000	5.46464
A5	18250	5.46551
A5	18500	5.46608
A5	18750	5.4668
A5	19000	5.46753
A5	19250	5.4681
A5	19500	5.46868
A5	19750	5.4694
A5	20000	5.46983
A5	20250	5.47056
A5	20500	5.47113
A5	20750	5.47171
A5	21000	5.47214
A5	21250	5.47272
A5	21500	5.4733
A5	21750	5.47373
A5	22000	5.47416
A5	22250	5.47445
A5	22500	5.47503
A5	22750	5.47517
A5	23000	5.4756
A5	23250	5.47604
A5	23500	5.47661
A5	23750	5.47705
A5	24000	5.47762
A5	24250	5.47791
A5	24500	5.4782
A5	24750	5.47863
A5	25000	5.47907
A5	25250	5.4795
A5	25500	5.47993
A5	25750	5.48051
A5	26000	5.48094
A5	26250	5.48123
A5	26500	5.48166
A5	26750	5.48166
A5	27000	5.4821
A5	27250	5.48238
A5	27500	5.48282
A5	27750	5.48311
A5	28000	5.48354
A5	28250	5.48368
A5	28500	5.48412
A5	28750	5.48426
A5	29000	5.48455
A5	29250	5.48484
A5	29500	5.48513
A5	29750	5.48556
A5	30000	5.48585
A5	30250	5.48614
A5	30500	5.48642
A5	30750	5.48671
A5	31000	5.48686
A5	31250	5.487
A5	31500	5.48715
A5	31750	5.48729
A5	32000	5.48772
A5	32250	5.48787
A5	32500	5.48816
A5	32750	5.4883
A5	33000	5.48844
A5	33250	5.48859
A5	33500	5.48873
A5	33750	5.48902
A5	34000	5.48931
A5	34250	5.4896
A5	34500	5.48974
A5	34750	5.48989
A5	35000	5.49018
A5	35250	5.49032
A5	35500	5.49061
A5	35750	5.49075
A5	36000	5.49104
A5	36250	5.49119
A5	36500	5.49133
A5	36750	5.49162
A5	37000	5.49176
A5	37250	5.49205
A5	37500	5.49205
A5	37750	5.4922
A5	38000	5.4922
A5	38250	5.49234
A5	38500	5.49263
A5	38750	5.49263
A5	39000	5.49263
A5	39250	5.49277
A5	39500	5.49292
A5	39750	5.49306
A5	40000	5.49321
A5	40250	5.49349
A5	40500	5.49364
A5	40750	5.49393
A5	41000	5.49393
A5	41250	5.49407
A5	41500	5.49422
A5	41750	5.49436
A5	42000	5.4945
A5	42250	5.49465
A5	42500	5.49479
A5	42750	5.49494
A5	43000	5.49508
A5	43250	5.49522
A5	43500	5.49537
A5	43750	5.49551
A5	44000	5.49566
A5	44250	5.49566
A5	44500	5.49595
A5	44750	5.49595
A5	45000	5.49609
A5	45250	5.49609
A5	45500	5.49609
A5	45750	5.49638
A5	46000	5.49638
A5	46250	5.49638
A5	46500	5.49638
A5	46750	5.49638
A5	47000	5.49652
A5	47250	5.49652
A5	47500	5.49667
A5	47750	5.49667
A5	48000	5.49681
A5	48250	5.49696
A5	48500	5.4971
A5	48750	5.4971
A5	49000	5.49725
A5	49250	5.49739
A5	49500	5.49753
A5	49750	5.49753
A5	50000	5.49768
A5	50250	5.49768
A5	50500	5.49768
A5	50750	5.49782
A5	51000	5.49782
A5	51250	5.49782
A5	51500	5.49797
A5	51750	5.49811
A5	52000	5.49826
A5	52250	5.49826
A5	52500	5.4984
A5	52750	5.4984
A5	53000	5.49854
A5	53250	5.49869
A5	53500	5.49869
A5	53750	5.49883
A5	54000	5.49898
A5	54250	5.49912
A5	54500	5.49898
A5	54750	5.49912
A5	55000	5.49912
A5	55250	5.49927
B1	0	0
B1	250	4.35968
B1	500	4.5393
B1	750	4.61792
B1	1000	4.66322
B1	1250	4.699
B1	1500	4.7254
B1	1750	4.74373
B1	2000	4.75801
B1	2250	4.77128
B1	2500	4.78124
B1	2750	4.79105
B1	3000	4.79869
B1	3250	4.80547
B1	3500	4.8111
B1	3750	4.81673
B1	4000	4.82163
B1	4250	4.8261
B1	4500	4.83058
B1	4750	4.83447
B1	5000	4.83822
B1	5250	4.84125
B1	5500	4.84486
B1	5750	4.84731
B1	6000	4.84991
B1	6250	4.85222
B1	6500	4.85467
B1	6750	4.85698
B1	7000	4.85914
B1	7250	4.86145
B1	7500	4.86376
B1	7750	4.86549
B1	8000	4.86693
B1	8250	4.86866
B1	8500	4.87025
B1	8750	4.87169
B1	9000	4.87328
B1	9250	4.87472
B1	9500	4.87617
B1	9750	4.87746
B1	10000	4.87862
B1	10250	4.87905
B1	10500	4.88006
B1	10750	4.88093
B1	11000	4.88208
B1	11250	4.88352
B1	11500	4.88453
B1	11750	4.88554
B1	12000	4.88641
B1	12250	4.88742
B1	12500	4.88843
B1	12750	4.88915
B1	13000	4.88987
B1	13250	4.89045
B1	13500	4.89102
B1	13750	4.89146
B1	14000	4.89247
B1	14250	4.89276
B1	14500	4.89319
B1	14750	4.89391
B1	15000	4.89463
B1	15250	4.89506
B1	15500	4.89579
B1	15750	4.89607
B1	16000	4.89651
B1	16250	4.89723
B1	16500	4.89795
B1	16750	4.89838
B1	17000	4.89881
B1	17250	4.89925
B1	17500	4.89968
B1	17750	4.90011
B1	18000	4.90026
B1	18250	4.90055
B1	18500	4.90083
B1	18750	4.90141
B1	19000	4.9017
B1	19250	4.90199
B1	19500	4.90242
B1	19750	4.90271
B1	20000	4.90314
B1	20250	4.90372
B1	20500	4.90401
B1	20750	4.90444
B1	21000	4.90473
B1	21250	4.90487
B1	21500	4.90516
B1	21750	4.9056
B1	22000	4.90588
B1	22250	4.90632
B1	22500	4.90632
B1	22750	4.90646
B1	23000	4.90661
B1	23250	4.90689
B1	23500	4.90718
B1	23750	4.90733
B1	24000	4.90776
B1	24250	4.90805
B1	24500	4.90819
B1	24750	4.90834
B1	25000	4.90848
B1	25250	4.90877
B1	25500	4.90906
B1	25750	4.90906
B1	26000	4.90935
B1	26250	4.90963
B1	26500	4.90992
B1	26750	4.90992
B1	27000	4.91021
B1	27250	4.91036
B1	27500	4.9105
B1	27750	4.91064
B1	28000	4.91079
B1	28250	4.91108
B1	28500	4.91137
B1	28750	4.91165
B1	29000	4.91165
B1	29250	4.91165
B1	29500	4.91194
B1	29750	4.91194
B1	30000	4.91223
B1	30250	4.91223
B1	30500	4.91252
B1	30750	4.91266
B1	31000	4.91266
B1	31250	4.91281
B1	31500	4.91295
B1	31750	4.9131
B1	32000	4.91324
B1	32250	4.91353
B1	32500	4.91353
B1	32750	4.91367
B1	33000	4.91367
B1	33250	4.91396
B1	33500	4.91411
B1	33750	4.91425
B1	34000	4.9144
B1	34250	4.91454
B1	34500	4.91469
B1	34750	4.91483
B1	35000	4.91497
B1	35250	4.91497
B1	35500	4.91497
B1	35750	4.91512
B1	36000	4.91512
B1	36250	4.91526
B1	36500	4.91541
B1	36750	4.91541
B1	37000	4.91541
B1	37250	4.91555
B1	37500	4.9157
B1	37750	4.91584
B1	38000	4.91584
B1	38250	4.91598
B1	38500	4.91598
B1	38750	4.91613
B1	39000	4.91627
B1	39250	4.91642
B1	39500	4.91642
B2	0	0
B2	250	4.99273
B2	500	5.17971
B2	750	5.26685
B2	1000	5.31821
B2	1250	5.35197
B2	1500	5.37822
B2	1750	5.40116
B2	2000	5.4166
B2	2250	5.43146
B2	2500	5.44444
B2	2750	5.4557
B2	3000	5.46406
B2	3250	5.47128
B2	3500	5.47936
B2	3750	5.48671
B2	4000	5.49306
B2	4250	5.49927
B2	4500	5.50417
B2	4750	5.50835
B2	5000	5.51283
B2	5250	5.51672
B2	5500	5.52047
B2	5750	5.52379
B2	6000	5.52711
B2	6250	5.53014
B2	6500	5.53273
B2	6750	5.53605
B2	7000	5.53851
B2	7250	5.54096
B2	7500	5.54327
B2	7750	5.54572
B2	8000	5.54788
B2	8250	5.54976
B2	8500	5.55149
B2	8750	5.55322
B2	9000	5.55481
B2	9250	5.55625
B2	9500	5.55827
B2	9750	5.56015
B2	10000	5.56202
B2	10250	5.56332
B2	10500	5.56476
B2	10750	5.56635
B2	11000	5.56765
B2	11250	5.56909
B2	11500	5.57025
B2	11750	5.5714
B2	12000	5.57255
B2	12250	5.57371
B2	12500	5.57472
B2	12750	5.57558
B2	13000	5.57645
B2	13250	5.57746
B2	13500	5.57833
B2	13750	5.57934
B2	14000	5.58034
B2	14250	5.58107
B2	14500	5.58179
B2	14750	5.58265
B2	15000	5.58309
B2	15250	5.58395
B2	15500	5.58438
B2	15750	5.58496
B2	16000	5.58568
B2	16250	5.58626
B2	16500	5.58669
B2	16750	5.58713
B2	17000	5.58799
B2	17250	5.58871
B2	17500	5.58943
B2	17750	5.59001
B2	18000	5.59059
B2	18250	5.59117
B2	18500	5.59174
B2	18750	5.59232
B2	19000	5.5929
B2	19250	5.59318
B2	19500	5.59362
B2	19750	5.59405
B2	20000	5.59448
B2	20250	5.59492
B2	20500	5.5952
B2	20750	5.59549
B2	21000	5.59621
B2	21250	5.59679
B2	21500	5.59708
B2	21750	5.59737
B2	22000	5.5978
B2	22250	5.59838
B2	22500	5.59867
B2	22750	5.5991
B2	23000	5.59939
B2	23250	5.59953
B2	23500	5.60011
B2	23750	5.60054
B2	24000	5.60083
B2	24250	5.60112
B2	24500	5.60126
B2	24750	5.6017
B2	25000	5.60198
B2	25250	5.60227
B2	25500	5.60271
B2	25750	5.60271
B2	26000	5.60299
B2	26250	5.60328
B2	26500	5.60357
B2	26750	5.60386
B2	27000	5.604
B2	27250	5.60444
B2	27500	5.60473
B2	27750	5.60501
B2	28000	5.60516
B2	28250	5.6053
B2	28500	5.60574
B2	28750	5.60588
B2	29000	5.60617
B2	29250	5.60631
B2	29500	5.6066
B2	29750	5.60675
B2	30000	5.60703
B2	30250	5.60732
B2	30500	5.60761
B2	30750	5.60761
B2	31000	5.6079
B2	31250	5.60804
B2	31500	5.60833
B2	31750	5.60862
B2	32000	5.60891
B2	32250	5.60905
B2	32500	5.60905
B2	32750	5.6092
B2	33000	5.60934
B2	33250	5.60963
B2	33500	5.60977
B2	33750	5.61006
B2	34000	5.61021
B2	34250	5.61035
B2	34500	5.6105
B2	34750	5.6105
B2	35000	5.61064
B2	35250	5.61078
B2	35500	5.61078
B2	35750	5.61093
B2	36000	5.61107
B2	36250	5.61122
B2	36500	5.61136
B2	36750	5.61151
B2	37000	5.61151
B2	37250	5.61165
B2	37500	5.61179
B2	37750	5.61179
B2	38000	5.61194
B2	38250	5.61208
B2	38500	5.61208
B2	38750	5.61237
B2	39000	5.61252
B2	39250	5.61266
B2	39500	5.61266
B2	39750	5.6128
B2	40000	5.61295
B2	40250	5.61309
B2	40500	5.61324
B2	40750	5.61324
B2	41000	5.61338
B2	41250	5.61338
B2	41500	5.61353
B2	41750	5.61367
B2	42000	5.61381
B2	42250	5.61396
B2	42500	5.6141
B2	42750	5.61425
B2	43000	5.61425
B2	43250	5.61439
B2	43500	5.61439
B2	43750	5.61454
B2	44000	5.61468
B2	44250	5.61482
B2	44500	5.61482
B2	44750	5.61497
B2	45000	5.61497
B3	0	0
B3	250	4.94974
B3	500	5.15807
B3	750	5.25155
B3	1000	5.30825
B3	1250	5.34591
B3	1500	5.37692
B3	1750	5.39799
B3	2000	5.41645
B3	2250	5.43348
B3	2500	5.44689
B3	2750	5.45858
B3	3000	5.46911
B3	3250	5.47936
B3	3500	5.48671
B3	3750	5.49364
B3	4000	5.50028
B3	4250	5.50605
B3	4500	5.5111
B3	4750	5.51658
B3	5000	5.52105
B3	5250	5.52696
B3	5500	5.53129
B3	5750	5.53591
B3	6000	5.53995
B3	6250	5.54269
B3	6500	5.54601
B3	6750	5.54875
B3	7000	5.55192
B3	7250	5.55495
B3	7500	5.55784
B3	7750	5.56015
B3	8000	5.56245
B3	8250	5.56476
B3	8500	5.56722
B3	8750	5.56967
B3	9000	5.57154
B3	9250	5.57371
B3	9500	5.57573
B3	9750	5.57746
B3	10000	5.57919
B3	10250	5.58092
B3	10500	5.58222
B3	10750	5.58395
B3	11000	5.58511
B3	11250	5.58669
B3	11500	5.58828
B3	11750	5.58943
B3	12000	5.59073
B3	12250	5.59203
B3	12500	5.59333
B3	12750	5.59448
B3	13000	5.59593
B3	13250	5.59708
B3	13500	5.59809
B3	13750	5.59896
B3	14000	5.6004
B3	14250	5.60126
B3	14500	5.60242
B3	14750	5.60328
B3	15000	5.60429
B3	15250	5.60516
B3	15500	5.60602
B3	15750	5.60646
B3	16000	5.60732
B3	16250	5.60804
B3	16500	5.60891
B3	16750	5.60977
B3	17000	5.6105
B3	17250	5.61122
B3	17500	5.61194
B3	17750	5.61266
B3	18000	5.61338
B3	18250	5.6141
B3	18500	5.61482
B3	18750	5.61526
B3	19000	5.61583
B3	19250	5.61656
B3	19500	5.61699
B3	19750	5.61757
B3	20000	5.61814
B3	20250	5.61858
B3	20500	5.61915
B3	20750	5.61973
B3	21000	5.62002
B3	21250	5.62074
B3	21500	5.62117
B3	21750	5.62132
B3	22000	5.62189
B3	22250	5.62233
B3	22500	5.62276
B3	22750	5.62305
B3	23000	5.62362
B3	23250	5.62406
B3	23500	5.62435
B3	23750	5.62478
B3	24000	5.6255
B3	24250	5.62579
B3	24500	5.62622
B3	24750	5.62651
B3	25000	5.6268
B3	25250	5.62709
B3	25500	5.62738
B3	25750	5.62781
B3	26000	5.62795
B3	26250	5.62839
B3	26500	5.62882
B3	26750	5.62911
B3	27000	5.62954
B3	27250	5.62983
B3	27500	5.63012
B3	27750	5.63026
B3	28000	5.63055
B3	28250	5.63098
B3	28500	5.63113
B3	28750	5.63127
B3	29000	5.63156
B3	29250	5.63185
B3	29500	5.63199
B3	29750	5.63214
B3	30000	5.63243
B3	30250	5.63271
B3	30500	5.63286
B3	30750	5.63315
B3	31000	5.63344
B3	31250	5.63372
B3	31500	5.63401
B3	31750	5.63416
B3	32000	5.6343
B3	32250	5.63459
B3	32500	5.63488
B3	32750	5.63517
B3	33000	5.63531
B3	33250	5.63531
B3	33500	5.6356
B3	33750	5.63574
B3	34000	5.63603
B3	34250	5.63618
B3	34500	5.63632
B3	34750	5.63647
B3	35000	5.63675
B3	35250	5.63704
B3	35500	5.63719
B3	35750	5.63748
B3	36000	5.63776
B3	36250	5.63791
B3	36500	5.6382
B3	36750	5.63849
B3	37000	5.63863
B3	37250	5.63877
B3	37500	5.63892
B3	37750	5.63906
B3	38000	5.63935
B3	38250	5.6395
B3	38500	5.63978
B3	38750	5.64007
B3	39000	5.64007
B3	39250	5.64022
B3	39500	5.64036
B3	39750	5.64051
B3	40000	5.64051
B3	40250	5.64079
B3	40500	5.64108
B3	40750	5.64108
B3	41000	5.64123
B3	41250	5.64137
B3	41500	5.64152
B3	41750	5.64166
B3	42000	5.64195
B3	42250	5.64209
B3	42500	5.64224
B3	42750	5.64238
B3	43000	5.64253
B3	43250	5.64267
B3	43500	5.64281
B3	43750	5.64296
B3	44000	5.6431
B3	44250	5.64325
B3	44500	5.64325
B3	44750	5.64339
B3	45000	5.64353
B3	45250	5.64353
B3	45500	5.64368
B3	45750	5.64382
B3	46000	5.64382
B3	46250	5.64397
B3	46500	5.64397
B4	0	0
B4	250	3.83468
B4	500	3.99021
B4	750	4.06046
B4	1000	4.10519
B4	1250	4.1375
B4	1500	4.16044
B4	1750	4.17559
B4	2000	4.18973
B4	2250	4.2017
B4	2500	4.21253
B4	2750	4.22089
B4	3000	4.22868
B4	3250	4.23676
B4	3500	4.24297
B4	3750	4.24902
B4	4000	4.25422
B4	4250	4.2597
B4	4500	4.2649
B4	4750	4.2685
B4	5000	4.27225
B4	5250	4.27557
B4	5500	4.27831
B4	5750	4.28105
B4	6000	4.28423
B4	6250	4.2874
B4	6500	4.29
B4	6750	4.29159
B4	7000	4.29361
B4	7250	4.29577
B4	7500	4.29779
B4	7750	4.29952
B4	8000	4.30125
B4	8250	4.30327
B4	8500	4.30515
B4	8750	4.30587
B4	9000	4.30746
B4	9250	4.3089
B4	9500	4.3102
B4	9750	4.31178
B4	10000	4.31279
B4	10250	4.31395
B4	10500	4.3151
B4	10750	4.31597
B4	11000	4.31726
B4	11250	4.31842
B4	11500	4.31928
B4	11750	4.32044
B4	12000	4.32102
B4	12250	4.32217
B4	12500	4.32289
B4	12750	4.32361
B4	13000	4.32448
B4	13250	4.32505
B4	13500	4.32578
B4	13750	4.3265
B4	14000	4.32736
B4	14250	4.32823
B4	14500	4.32895
B4	14750	4.32967
B4	15000	4.3301
B4	15250	4.33083
B4	15500	4.33155
B4	15750	4.33184
B4	16000	4.33241
B4	16250	4.33299
B4	16500	4.33371
B4	16750	4.33443
B4	17000	4.33487
B4	17250	4.33515
B4	17500	4.33573
B4	17750	4.33616
B4	18000	4.33645
B4	18250	4.33689
B4	18500	4.33732
B4	18750	4.33789
B4	19000	4.33818
B4	19250	4.33833
B4	19500	4.33876
B4	19750	4.33934
B4	20000	4.33992
B4	20250	4.3402
B4	20500	4.34064
B4	20750	4.34107
B4	21000	4.3415
B4	21250	4.34165
B4	21500	4.34179
B4	21750	4.34222
B4	22000	4.34251
B4	22250	4.3428
B4	22500	4.34323
B4	22750	4.34352
B4	23000	4.34381
B4	23250	4.34424
B4	23500	4.34439
B4	23750	4.34439
B4	24000	4.34482
B4	24250	4.34511
B4	24500	4.34511
B4	24750	4.34569
B4	25000	4.34598
B4	25250	4.34612
B4	25500	4.34626
B4	25750	4.34684
B4	26000	4.34698
B4	26250	4.34713
B4	26500	4.34742
B4	26750	4.34771
B4	27000	4.34785
B4	27250	4.34799
B4	27500	4.34814
B4	27750	4.34843
B4	28000	4.34872
B4	28250	4.34872
B4	28500	4.349
B4	28750	4.34929
B4	29000	4.34944
B4	29250	4.34987
B4	29500	4.35016
B4	29750	4.35045
B4	30000	4.35059
B4	30250	4.35074
B4	30500	4.35088
B4	30750	4.35102
B4	31000	4.35131
B4	31250	4.35131
B4	31500	4.3516
B4	31750	4.35175
B4	32000	4.35189
B4	32250	4.35218
B4	32500	4.35232
B4	32750	4.35247
B4	33000	4.35261
B4	33250	4.35261
B4	33500	4.35261
B4	33750	4.3529
B4	34000	4.3529
B4	34250	4.35304
B4	34500	4.35319
B4	34750	4.35348
B4	35000	4.35362
B4	35250	4.35362
B4	35500	4.35377
B4	35750	4.35405
B4	36000	4.3542
B4	36250	4.3542
B4	36500	4.35449
B4	36750	4.35463
B4	37000	4.35478
B4	37250	4.35478
B4	37500	4.35506
B4	37750	4.35535
B4	38000	4.35535
B4	38250	4.3555
B4	38500	4.35579
B4	38750	4.35579
B4	39000	4.35593
B4	39250	4.35607
B4	39500	4.35607
B4	39750	4.35622
B4	40000	4.35622
B4	40250	4.35636
B4	40500	4.35651
B4	40750	4.35651
B4	41000	4.35665
B4	41250	4.35679
B4	41500	4.35679
B4	41750	4.35694
B4	42000	4.35694
B4	42250	4.35708
B4	42500	4.35723
B4	42750	4.35723
B4	43000	4.35737
B4	43250	4.35737
B4	43500	4.35752
B4	43750	4.35752
B4	44000	4.35766
B4	44250	4.3578
B4	44500	4.3578
B4	44750	4.35795
B5	0	0
B5	250	2.54737
B5	500	2.58776
B5	750	2.60147
B5	1000	2.60782
B5	1250	2.61229
B5	1500	2.61604
B5	1750	2.61864
B5	2000	2.62066
B5	2250	2.62181
B5	2500	2.62268
B5	2750	2.62498
B5	3000	2.627
B5	3250	2.62758
B5	3500	2.62917
B5	3750	2.62946
B5	4000	2.63018
B5	4250	2.63075
B5	4500	2.63176
B5	4750	2.6322
B5	5000	2.63263
B5	5250	2.63306
B5	5500	2.63407
B5	5750	2.63393
B5	6000	2.63479
B5	6250	2.63537
B5	6500	2.63609
B5	6750	2.63624
B5	7000	2.63595
B5	7250	2.63609
B5	7500	2.63609
B5	7750	2.63624
B5	8000	2.63681
B5	8250	2.6371
B5	8500	2.63696
B5	8750	2.63725
B5	9000	2.63739
B5	9250	2.63725
B5	9500	2.63725
B5	9750	2.63754
B5	10000	2.63754
B5	10250	2.63754
B5	10500	2.63768
B5	10750	2.63768
B5	11000	2.63768
B5	11250	2.63782
B5	11500	2.63768
B5	11750	2.63797
B5	12000	2.63811
B5	12250	2.63826
B5	12500	2.6384
B5	12750	2.6384
B5	13000	2.63869
B5	13250	2.63855
B5	13500	2.63869
B5	13750	2.63898
B5	14000	2.63898
B5	14250	2.63927
B5	14500	2.63941
B5	14750	2.63956
B5	15000	2.63956
B5	15250	2.63956
B5	15500	2.63956
B5	15750	2.63984
B5	16000	2.63984
B5	16250	2.63984
B5	16500	2.63984
B5	16750	2.63999
B5	17000	2.64013
B5	17250	2.64013
B5	17500	2.64028
B5	17750	2.64028
B5	18000	2.64028
B5	18250	2.64028
B5	18500	2.64028
B5	18750	2.64042
B5	19000	2.64042
B5	19250	2.64057
B5	19500	2.64057
B5	19750	2.64057
B5	20000	2.64071
B5	20250	2.64071
B5	20500	2.64085
B5	20750	2.64085
B5	21000	2.641
B5	21250	2.641
B5	21500	2.641
B5	21750	2.64114
B5	22000	2.64129
B5	22250	2.64114
B5	22500	2.64129
B5	22750	2.64114
B5	23000	2.64129
B5	23250	2.64114
B5	23500	2.64129
B5	23750	2.64129
B5	24000	2.64129
B5	24250	2.64143
B5	24500	2.64143
B5	24750	2.64143
B5	25000	2.64143
B5	25250	2.64143
B5	25500	2.64158
B5	25750	2.64158
B5	26000	2.64172
B5	26250	2.64172
B5	26500	2.64172
B5	26750	2.64186
B5	27000	2.64186
B5	27250	2.64186
B5	27500	2.64186
B5	27750	2.64201
B5	28000	2.64201
B5	28250	2.64201
B5	28500	2.64201
B5	28750	2.64201
B5	29000	2.64201
B5	29250	2.64215
B5	29500	2.64201
B5	29750	2.64201
B5	30000	2.64215
B5	30250	2.64215
B5	30500	2.64215
B5	30750	2.64201
B5	31000	2.64215
B5	31250	2.64215
B5	31500	2.64215
B5	31750	2.64215
B5	32000	2.6423
B5	32250	2.6423
B5	32500	2.6423
B5	32750	2.6423
B5	33000	2.6423
B5	33250	2.6423
B5	33500	2.6423
B5	33750	2.6423
B5	34000	2.6423
B5	34250	2.6423
B5	34500	2.64244
B5	34750	2.64244
B5	35000	2.64244
B5	35250	2.64244
B5	35500	2.64244
B5	35750	2.64244
B5	36000	2.64244
B5	36250	2.6423
B5	36500	2.64244
B5	36750	2.64244
B5	37000	2.64244
B5	37250	2.64244
B5	37500	2.64244
B5	37750	2.64244
B5	38000	2.6423
B5	38250	2.64244
B5	38500	2.64244
B5	38750	2.64244
B5	39000	2.64244
B5	39250	2.64244
B5	39500	2.64258
B5	39750	2.64258
B5	40000	2.64244
[truncated: 2,214 more rows]
