# Supplementary material for: Characterization of the Oral Microbiome and Anticipated Functional Profiles of Companion Animals in Private and Cohabiting Environments: A Pilot Study
Source: Animals (Basel). 2026 Jun 17;16(12):1882. doi: 10.3390/ani16121882 (PMC13295344; doi:10.3390/ani16121882)
Supplement: Supplementary file 1 [file animals-16-01882-s001.zip › animals-4304850-supplementary/Supplementary Final/Supplementary Table S7 Full differential genus table (ANOVA).xlsm]

## Sheet: Note
Note
Column 1: Phylum
Column 2 and Column 3 are average value and standard deviation of Group 1 and Group 2
Column 4 and Column 5 are those of Group 2
multiGroup(p) is p-value, when comparative analyses were performed between the two groups
P-value smaller than 0.05 is widely accepted as significant difference
multiGroup(p-corrected) is corrected P-value, i.e. Q-value.

## Sheet: treat1.genus.ANOVA
Genus	A(mean)	B(mean)	C(mean)	D(mean)	A(se)	B(se)	C(se)	D(se)	multiGroup(p)	multiGroup(p-corrected)	B::A(p)	C::A(p)	D::A(p)	C::B(p)	D::B(p)	D::C(p)
28_4	0	0	5.066772e-05	0	0	0	5.066772e-05	0	0.418238	0.542261	1	0.508953	1	0.508953	1	0.508953
A2	0	0	1.085737e-05	0	0	0	1.085737e-05	0	0.418238	0.542261	1	0.508953	1	0.508953	1	0.508953
Abiotrophia	0.00081437	4.723868e-05	3.4051258e-05	2.259274e-05	0.000626417	4.723868e-05	1.78153125496047e-05	2.259274e-05	0.243066	0.542261	0.343572	0.329643	0.317837	0.99999	0.999936	0.999994
Acetobacter	0	1.3376734e-05	0	0	0	1.3376734e-05	0	0	0.418238	0.542261	0.508953	1	1	0.508953	0.508953	1
Acholeplasma	2.078708e-05	5.2671744e-05	0.000126269	0.000552874	8.49716597311539e-06	3.53560084538843e-05	4.74011565928805e-05	0.000263924	0.0460045	0.402584	0.998283	0.944855	0.0582655	0.979969	0.0795953	0.15742
Acidovorax	0	3.43554e-05	7.326008e-06	2.8234908e-05	0	3.43554e-05	7.326008e-06	1.81336241699759e-05	0.571133	0.630951	0.618289	0.99344	0.745968	0.769693	0.996139	0.876185
Acinetobacter	0.0271004	0.000391203	0	1.7574306e-05	0.0269474	0.000217139	0	1.7574306e-05	0.417662	0.542261	0.516214	0.504348	0.50488	0.999997	0.999997	1
Actinobacillus	0.000106425	0.000159154	0.00119645	0.00207075	4.84805824540364e-05	0.000138683	0.000443653	0.000791091	0.0233465	0.370389	0.9998	0.366607	0.0365135	0.408018	0.0427562	0.54896
Actinomyces	0.0245624	0.00862591	0.0260881	0.016035	0.0105629	0.00251646	0.00788028	0.00586284	0.331928	0.542261	0.438663	0.998809	0.842476	0.362211	0.889438	0.767485
Advenella	0	0	0.000267202	0.000113371	0	0	0.000148988	6.02274043315616e-05	0.0983026	0.509019	1	0.127662	0.752844	0.127662	0.752844	0.54421
Aeromonas	0	0.00524814	0	0	0	0.00524814	0	0	0.418238	0.542261	0.508953	1	1	0.508953	0.508953	1
Afipia	0.000270869	0.000141445	1.4652014e-05	3.2228726e-05	2.09067362793813e-05	6.60841303790194e-05	1.4652014e-05	1.99777723036142e-05	0.00050733	0.0958855	0.10044	0.000794789	0.00156318	0.109961	0.195624	0.986241
Agathobacter	0	0	1.4615254e-05	0	0	0	1.4615254e-05	0	0.418238	0.542261	1	0.508953	1	0.508953	1	0.508953
Aggregatibacter	0.000455383	0.00391995	2.895298e-05	8.787154e-06	0.000455383	0.00208408	2.895298e-05	8.787154e-06	0.0546485	0.430357	0.140407	0.991809	0.990623	0.0848783	0.0828198	0.999999
Akkermansia	0	0	1.085737e-05	0	0	0	1.085737e-05	0	0.418238	0.542261	1	0.508953	1	0.508953	1	0.508953
Algoriphagus	0	0	1.4476494e-05	0	0	0	1.4476494e-05	0	0.418238	0.542261	1	0.508953	1	0.508953	1	0.508953
Alicycliphilus	0	0	2.5553264e-05	2.13212e-05	0	0	1.7931753584288e-05	2.13212e-05	0.435957	0.552992	1	0.577692	0.704861	0.577692	0.704861	0.99635
Alistipes	0	0	0.000141146	0	0	0	0.000141146	0	0.418238	0.542261	1	0.508953	1	0.508953	1	0.508953
Alloprevotella	0.00284216	0.00144405	0.011153	0.00743062	0.00159199	0.000848117	0.00427789	0.00303721	0.0916725	0.506311	0.983919	0.189313	0.653621	0.10258	0.445892	0.779419
Alphaproteobacteria_bacterium_canine_oral_taxon_081	0	0	1.511973e-05	5.5170408e-05	0	0	1.511973e-05	2.73070196670119e-05	0.0742986	0.506311	1	0.901284	0.0981094	0.901284	0.0981094	0.302689
Altererythrobacter	0	1.7747016e-05	0	0	0	1.7747016e-05	0	0	0.418238	0.542261	0.508953	1	1	0.508953	0.508953	1
Alysiella	0	0	0	2.6510122e-05	0	0	0	1.1172763204293e-05	0.00788244	0.284097	1	1	0.0189101	1	0.0189101	0.0189101
Amnipila	2.043205e-05	0.000106482	0.00115645	0.000538886	1.2512600087742e-05	0.000106482	0.000478003	0.000258035	0.0393798	0.381681	0.996096	0.0462481	0.561627	0.0701972	0.692006	0.418164
Anaerobacillus	0	0	9.743502e-06	0	0	0	9.743502e-06	0	0.418238	0.542261	1	0.508953	1	0.508953	1	0.508953
Anaerostipes	0	0	1.8095618e-05	0	0	0	1.8095618e-05	0	0.418238	0.542261	1	0.508953	1	0.508953	1	0.508953
Aquaspirillum	0	2.147212e-05	8.9412766e-05	9.116512e-05	0	2.147212e-05	3.91425738287665e-05	6.05499218629256e-05	0.241336	0.542261	0.977	0.365068	0.349024	0.589568	0.569984	0.999987
Arachidicoccus	0	0	2.645952e-05	0.000120662	0	0	2.645952e-05	5.16363076018328e-05	0.0287962	0.381681	1	0.915777	0.0428567	0.915777	0.0428567	0.140519
Arcobacter	2.6821194e-05	3.549404e-05	0.00389057	0.00425948	2.28319218001253e-05	3.549404e-05	0.00164394	0.00231368	0.0791779	0.506311	1	0.256942	0.192345	0.258634	0.193702	0.997702
Arenimonas	2.891322e-05	0	0.000557611	0.000562415	2.891322e-05	0	0.000256655	0.000303627	0.0964402	0.506311	0.999596	0.276715	0.269756	0.236731	0.230526	0.999998
Asaccharospora	0	0	0	9.037098e-06	0	0	0	9.037098e-06	0.418238	0.542261	1	1	0.508953	1	0.508953	0.508953
Atlantibacter	0	0.000814325	0	0	0	0.000627641	0	0	0.21055	0.542261	0.293904	1	1	0.293904	0.293904	1
Bacillus	0.00387015	0.0514083	0.000163473	0.000133665	0.00376773	0.045513	0.000105137	0.000122681	0.33964	0.542261	0.475907	0.999435	0.999421	0.413121	0.412633	1
Bacteroides	0.000989292	0.0011205	0.0237297	0.016146	0.000367234	0.000865742	0.00992025	0.00640093	0.0349738	0.381681	0.999999	0.0659176	0.304784	0.0678832	0.311734	0.802132
Bacteroidia_bacterium_canine_oral_taxon_301	0.00010635	0.000117231	0.00204512	0.00784033	0.00010635	9.93430576178369e-05	0.0007258	0.00299942	0.00801427	0.284097	1	0.811342	0.0130364	0.813851	0.0131683	0.0740933
Bacteroidia_bacterium_feline_oral_taxon_141	4.11678e-05	0	0	0	4.11678e-05	0	0	0	0.418238	0.542261	0.508953	0.508953	0.508953	1	1	1
Barnesiella	0	0	1.4476494e-05	0	0	0	1.4476494e-05	0	0.418238	0.542261	1	0.508953	1	0.508953	1	0.508953
Basfia	0	0	0	3.075504e-05	0	0	0	3.075504e-05	0.418238	0.542261	1	1	0.508953	1	0.508953	0.508953
Bergeyella	0.000562452	0.000536913	0.0220686	0.00215106	0.000361639	0.000226679	0.0143621	0.00086022	0.135693	0.542261	1	0.191035	0.998587	0.190255	0.998518	0.244696
Bibersteinia	0.000179345	4.7567662e-05	0.00028579	0.000777894	5.30946842572926e-05	3.74299543751398e-05	8.15873880383886e-05	0.000363165	0.0704932	0.506311	0.959468	0.977843	0.154578	0.809246	0.0637109	0.290897
Bifidobacterium	0	0	0.00024972	0	0	0	0.00024972	0	0.418238	0.542261	1	0.508953	1	0.508953	1	0.508953
Bilophila	0	0	1.8095618e-05	0	0	0	1.8095618e-05	0	0.418238	0.542261	1	0.508953	1	0.508953	1	0.508953
Blautia	0	1.7747016e-05	2.895298e-05	7.077266e-06	0	1.7747016e-05	2.895298e-05	7.077266e-06	0.666689	0.711845	0.886275	0.64726	0.991302	0.967308	0.971541	0.809141
Brachymonas	0.00042647	8.329264e-05	0.00120368	0.000624668	0.00042647	3.53664468562026e-05	0.000478227	0.000214196	0.166071	0.542261	0.888747	0.39341	0.975223	0.12978	0.676059	0.629422
Bradyrhizobium	0.000224427	4.458912e-06	0.000174294	9.037098e-06	4.56980201087684e-05	4.458912e-06	7.34278397553698e-05	9.037098e-06	0.00375243	0.284097	0.0122098	0.846852	0.0141895	0.0607835	0.999846	0.0699002
Buttiauxella	0.000224365	0.000876283	7.238246e-06	0.000289976	0.000224365	0.000477356	7.238246e-06	0.000289976	0.246888	0.542261	0.442852	0.955485	0.998638	0.214265	0.530313	0.908944
Butyricimonas	0	0	7.238246e-06	0	0	0	7.238246e-06	0	0.418238	0.542261	1	0.508953	1	0.508953	1	0.508953
Campylobacter	0.000849386	0.000774773	0.00430263	0.0065573	0.000490513	0.000487045	0.0011917	0.00192481	0.00761193	0.284097	0.999967	0.207045	0.0169442	0.192663	0.0154906	0.548137
Candidatus_Obscuribacter	0	0	0	1.8074194e-05	0	0	0	1.8074194e-05	0.418238	0.542261	1	1	0.508953	1	0.508953	0.508953
Candidatus_Saccharimonas	0.000313645	0.000262773	0.00151264	0.00215153	0.000136331	0.000161985	0.000455466	0.000661441	0.0123153	0.310345	0.999757	0.214295	0.029647	0.186324	0.0249755	0.701626
Candidatus_Tammella	0	0	1.3647686e-05	1.7737868e-05	0	0	1.3647686e-05	1.12255142866638e-05	0.382859	0.542261	1	0.699126	0.505875	0.699126	0.505875	0.987432
Capnocytophaga	0.00151934	0.000945411	0.00743798	0.0042173	0.00122295	0.000478883	0.00168462	0.00137688	0.00885266	0.284097	0.9883	0.0214076	0.459535	0.0112548	0.300022	0.312609
Cardiobacterium	3.5673288e-05	7.556338e-05	0.000732889	0.000339956	2.79990204022131e-05	4.64216856321956e-05	0.0003243	0.000131352	0.0479267	0.402584	0.998497	0.0578213	0.626429	0.0779446	0.719982	0.422382
Cardiobacterium_sp._canine_oral_taxon_238	0	0	7.847418e-05	9.7625494e-05	0	0	7.847418e-05	8.70582945045051e-05	0.527343	0.608944	1	0.780485	0.648696	0.780485	0.648696	0.995473
Catonella	0.000112263	0.000141971	0.0024396	0.00193236	4.12103167995067e-05	7.91357410996337e-05	0.000973965	0.000656177	0.0227043	0.370389	0.999983	0.056762	0.169498	0.0607321	0.179831	0.927708
Caulobacter	6.697476e-06	0	0	0	6.697476e-06	0	0	0	0.418238	0.542261	0.508953	0.508953	0.508953	1	1	1
Cellulomonas	0	6.573326e-06	0	0	0	6.573326e-06	0	0	0.418238	0.542261	0.508953	1	1	0.508953	0.508953	1
Cetobacterium	6.697476e-06	1.314665e-05	0	0	6.697476e-06	1.314665e-05	0	0	0.548818	0.626746	0.924778	0.916804	0.916804	0.599745	0.599745	1
Christensenellaceae_R_7_group	7.516126e-05	0.000346016	0.00231779	0.000884297	3.71359308885668e-05	0.000203801	0.000927077	0.000207737	0.0222053	0.370389	0.97855	0.0228162	0.649389	0.0493647	0.861106	0.19996
Chryseobacterium	0	0	4.4204358e-05	8.8694712e-05	0	0	1.89080311513551e-05	4.73365450009024e-05	0.0752525	0.506311	1	0.619842	0.105215	0.619842	0.105215	0.615109
Citrobacter	0	0.000431571	8.323984e-05	5.272292e-05	0	0.000399129	8.323984e-05	5.272292e-05	0.457809	0.569249	0.468879	0.991493	0.997791	0.636625	0.574081	0.999567
Cloacibacillus	0	0	0	1.318073e-05	0	0	0	1.318073e-05	0.418238	0.542261	1	1	0.508953	1	0.508953	0.508953
Clostridioides	0	0	0	9.037098e-06	0	0	0	9.037098e-06	0.418238	0.542261	1	1	0.508953	1	0.508953	0.508953
Clostridium_sensu_stricto_1	0.00165787	0.213586	0.13378	0.0157155	0.00164504	0.0991709	0.076699	0.0136057	0.0915793	0.506311	0.12219	0.470586	0.998544	0.807582	0.160286	0.561816
Colidextribacter	0	1.2883278e-05	0	3.18477e-05	0	1.2883278e-05	0	3.18477e-05	0.52842	0.608944	0.950425	1	0.569465	0.950425	0.862077	0.569465
Collinsella	0	0	0	6.079396e-06	0	0	0	6.079396e-06	0.418238	0.542261	1	1	0.508953	1	0.508953	0.508953
Comamonas	0.000195749	0.000597091	0.00353173	0.000964601	0.000118347	0.00025562	0.00150356	0.000484058	0.0392451	0.381681	0.984261	0.0429103	0.904034	0.0837323	0.987808	0.148794
Conchiformibius	0.000348733	0.000377461	0.00081355	0.000305222	0.000298406	0.000246451	0.000143515	0.000117579	0.335693	0.542261	0.999683	0.44285	0.998903	0.495885	0.995059	0.367971
Conservatibacter	0.000198248	0.00197958	0.000362753	0.000621418	0.000189986	0.00174199	0.000189192	0.000303705	0.499758	0.599027	0.512215	0.999179	0.986602	0.588796	0.709694	0.996844
Conyzicola	0	1.0123764e-05	1.098901e-05	1.318073e-05	0	1.0123764e-05	1.098901e-05	1.318073e-05	0.792607	0.811939	0.888262	0.862378	0.786492	0.999913	0.996241	0.998601
Coriobacteriaceae_UCG_002	0	0	1.8095618e-05	0	0	0	1.8095618e-05	0	0.418238	0.542261	1	0.508953	1	0.508953	1	0.508953
Corticibacter	0.000599268	0.000589359	0.00228705	0.00203073	0.000371783	0.000231069	0.000732571	0.00102592	0.177515	0.542261	1	0.314212	0.450862	0.309517	0.44509	0.992712
Corynebacterium	0.00048346	0.00058422	0.000904046	0.000255862	0.000186789	0.000234011	0.000558035	0.000113355	0.565705	0.630951	0.996006	0.792292	0.957825	0.894396	0.88697	0.502832
Cronobacter	3.216922e-05	0.00495867	0.000144765	0.007658	3.216922e-05	0.00290447	0.000144765	0.007658	0.491061	0.596852	0.829653	0.999997	0.566189	0.838972	0.965427	0.577727
Cutibacterium	0	6.573326e-06	0	0	0	6.573326e-06	0	0	0.418238	0.542261	0.508953	1	1	0.508953	0.508953	1
Defluviitaleaceae_UCG_011	0.00152711	0.00138061	0.00731698	0.00832561	0.00045555	0.000606975	0.00236885	0.00264444	0.0235168	0.370389	0.99993	0.150668	0.0747231	0.136615	0.0671745	0.978709
Delftia	0	0	0	6.079396e-06	0	0	0	6.079396e-06	0.418238	0.542261	1	1	0.508953	1	0.508953	0.508953
Desulfobulbus	0	8.873508e-06	7.796498e-05	8.55444e-05	0	8.873508e-06	4.83588696893589e-05	5.26333944588509e-05	0.23934	0.542261	0.998039	0.443263	0.365646	0.542527	0.457259	0.998774
Desulfomicrobium	3.4673506e-05	0.000163515	0.000227764	0.000334864	2.65762348490909e-05	0.000121694	0.000118526	0.000121908	0.274235	0.542261	0.822827	0.578637	0.223813	0.97226	0.665438	0.888253
Desulfoplanes	0	0	0.000197705	9.9948898e-05	0	0	0.000116729	5.75371723005867e-05	0.137847	0.542261	1	0.180239	0.702652	0.180239	0.702652	0.71639
Desulfovibrio	0.000113048	0.000106482	0.00019303	0.000179687	0.000104876	0.000106482	8.34457269852291e-05	7.77199245524145e-05	0.877262	0.889022	0.999955	0.930043	0.957588	0.913635	0.94501	0.999622
Dialister	0	8.588852e-06	0	0	0	8.588852e-06	0	0	0.418238	0.542261	0.508953	1	1	0.508953	0.508953	1
Diaphorobacter	0	0	7.326008e-06	0	0	0	7.326008e-06	0	0.418238	0.542261	1	0.508953	1	0.508953	1	0.508953
Dickeya	0	8.917822e-06	0	0	0	8.917822e-06	0	0	0.418238	0.542261	0.508953	1	1	0.508953	0.508953	1
Dielma	0.000532506	8.497422e-05	0.000596522	0.000902073	0.000495692	5.36007793137227e-05	0.000220526	0.000507983	0.502359	0.599027	0.830215	0.999331	0.895037	0.767572	0.432441	0.936687
Dubosiella	0	0	0.00153451	3.538634e-06	0	0	0.00153451	3.538634e-06	0.41889	0.542261	1	0.508955	1	0.508955	1	0.510839
Eikenella	0	0	0	1.318073e-05	0	0	0	1.318073e-05	0.418238	0.542261	1	1	0.508953	1	0.508953	0.508953
Endomicrobium	5.54409e-05	0	0.000234308	6.889957e-05	4.31833461927628e-05	0	9.8064617505762e-05	2.90422368955354e-05	0.0471852	0.402584	0.893146	0.144826	0.998131	0.0393699	0.81627	0.192876
Endozoicomonas	0	0	7.238246e-06	0	0	0	7.238246e-06	0	0.418238	0.542261	1	0.508953	1	0.508953	1	0.508953
Enterobacillus	2.009242e-05	0.00430956	1.4476494e-05	5.478974e-05	2.009242e-05	0.00321621	1.4476494e-05	3.35914899051173e-05	0.193244	0.542261	0.272504	1	0.999999	0.271499	0.278771	0.999998
Enterobacter	0.176632	0.0814322	0.000713173	0.0163593	0.138358	0.028297	0.000552273	0.0161101	0.319708	0.542261	0.780313	0.331749	0.409033	0.851985	0.914906	0.998598
Enterococcus	0.0313166	0.123583	0.00642046	0.000225755	0.0194334	0.104284	0.00361499	0.000151977	0.356952	0.542261	0.618088	0.986937	0.975232	0.426873	0.383711	0.999789
Enterorhabdus	0	0	1.085737e-05	0	0	0	1.085737e-05	0	0.418238	0.542261	1	0.508953	1	0.508953	1	0.508953
Erwinia	2.5786052e-05	5.7899382e-05	0	2.636146e-05	1.58450513856211e-05	4.32273786171256e-05	0	2.636146e-05	0.512864	0.599282	0.826967	0.900405	0.999999	0.436417	0.834387	0.894524
Erysipelothrix	0	0	0.000108187	0	0	0	7.62349378341545e-05	0	0.152568	0.542261	1	0.226364	1	0.226364	1	0.226364
Escherichia_Shigella	0	0.0336777	0.0867732	4.2913834e-05	0	0.0297498	0.0724934	3.01120683285814e-05	0.380572	0.542261	0.928113	0.424206	1	0.774389	0.928359	0.424621
F0058	5.9953624e-05	3.5122862e-05	3.985633e-05	3.8954768e-05	3.30915732951405e-05	2.92096319928914e-05	1.2119152606881e-05	3.0848249967783e-05	0.91902	0.923908	0.918776	0.954312	0.948422	0.999334	0.999646	0.999995
Faecalibaculum	3.348738e-06	4.294426e-06	3.411922e-06	4.393576e-06	3.348738e-06	4.294426e-06	3.411922e-06	4.393576e-06	0.995823	0.995823	0.99812	0.999999	0.997471	0.998469	0.999998	0.997899
Family_XIII_AD3011_group	0	0	4.1186806e-05	8.227366e-05	0	0	2.1887081905195e-05	3.54459414539324e-05	0.0375819	0.381681	1	0.518233	0.0569324	0.518233	0.0569324	0.520204
Family_XIII_UCG_001	0	4.436754e-06	0	1.7693166e-05	0	4.436754e-06	0	1.7693166e-05	0.490322	0.596852	0.985487	1	0.533653	0.985487	0.736043	0.533653
Fastidiosipila	0.000116698	2.662052e-05	0.000153835	0.000157601	7.33018385958019e-05	2.662052e-05	6.5217527941525e-05	6.30142569598395e-05	0.402712	0.542261	0.714814	0.970771	0.961634	0.457966	0.433556	0.999967
Fermentimonas	0	0	0	7.107068e-06	0	0	0	7.107068e-06	0.418238	0.542261	1	1	0.508953	1	0.508953	0.508953
Filifactor	0.000572281	0.000317978	0.0176482	0.00472967	0.000355869	0.000126618	0.00918247	0.00179807	0.0602468	0.464761	0.999979	0.0849479	0.921584	0.0791501	0.908223	0.246944
Finegoldia	5.42123e-05	0	0	0	5.42123e-05	0	0	0	0.418238	0.542261	0.508953	0.508953	0.508953	1	1	1
Flavobacterium	0.00178535	0.00209724	0.0142273	0.00492886	0.00106598	0.00129328	0.00682119	0.00219616	0.0964316	0.506311	0.999919	0.119126	0.929293	0.132299	0.946791	0.315031
Flexilinea	0	0	9.743502e-06	0	0	0	9.743502e-06	0	0.418238	0.542261	1	0.508953	1	0.508953	1	0.508953
Franconibacter	0	0.00156926	0	0.000144988	0	0.000610225	0	0.000144988	0.00642583	0.284097	0.0130897	1	0.987479	0.0130897	0.025213	0.987479
Frederiksenia	0.0633191	0.0167442	0.0118606	0.00344091	0.0418138	0.0112203	0.00808339	0.00137468	0.255297	0.542261	0.463149	0.379673	0.258177	0.998569	0.973005	0.992822
Fretibacterium	0.000481014	0.000645592	0.0102591	0.008761	0.000314975	0.000456562	0.0059436	0.00321766	0.110566	0.535819	0.999985	0.215136	0.342835	0.227117	0.359381	0.989026
Frisingicoccus	0	6.573326e-06	0	0	0	6.573326e-06	0	0	0.418238	0.542261	0.508953	1	1	0.508953	0.508953	1
Fusibacter	0.000829711	0.000628461	0.00869074	0.0120438	0.000436102	0.000383868	0.00376216	0.0046997	0.0370955	0.381681	0.999961	0.29249	0.0784199	0.272819	0.0718601	0.860575
Fusicatenibacter	0	1.3376734e-05	0	0	0	1.3376734e-05	0	0	0.418238	0.542261	0.508953	1	1	0.508953	0.508953	1
Fusobacterium	0.0207557	0.00986991	0.0899391	0.105068	0.0197743	0.00797906	0.0321235	0.0289485	0.0271352	0.381681	0.988308	0.218535	0.102925	0.128304	0.0570022	0.969885
Gallibacterium	0	0	0.000173718	0	0	0	0.000173718	0	0.418238	0.542261	1	0.508953	1	0.508953	1	0.508953
Gemella	0.00847917	0.0228761	0.000397002	0.00602382	0.00333068	0.0208383	0.000340583	0.00384036	0.51367	0.599282	0.779292	0.949785	0.998425	0.470383	0.688195	0.981952
Granulicatella	0.000487911	9.018294e-05	0.000115087	0.00118028	0.000487911	9.018294e-05	7.24036026278693e-05	0.00073333	0.305815	0.542261	0.919805	0.932581	0.693323	0.999977	0.338762	0.357781
H1	1.0291948e-05	3.9219136e-05	0.000300977	0.00010255	1.0291948e-05	2.41966007034396e-05	2.81404447174347e-05	5.00855382941723e-05	2.94120827947143e-05	0.0111178	0.914888	3.90558553163833e-05	0.206425	0.000129112	0.507022	0.00208873
Haemophilus	0.0132667	0.0270651	0.00117369	0.00240409	0.0060049	0.016404	0.000645602	0.000893575	0.172422	0.542261	0.685913	0.764181	0.816281	0.19767	0.231533	0.999632
Hafnia_Obesumbacterium	0	0.0010779	0	7.107068e-06	0	0.000969218	0	7.107068e-06	0.330862	0.542261	0.420624	1	1	0.420624	0.426173	1
Helcococcus	0.00026708	0.000191598	0.000238205	0.000697896	0.000258589	9.88794028545956e-05	6.73280196749388e-05	0.000306464	0.321382	0.542261	0.99394	0.999652	0.485008	0.998548	0.350305	0.430898
Helicobacter	0	0	1.8095618e-05	0	0	0	1.8095618e-05	0	0.418238	0.542261	1	0.508953	1	0.508953	1	0.508953
Holdemania	0	0	7.238246e-06	0	0	0	7.238246e-06	0	0.418238	0.542261	1	0.508953	1	0.508953	1	0.508953
Howardella	0	0	1.4476494e-05	0	0	0	1.4476494e-05	0	0.418238	0.542261	1	0.508953	1	0.508953	1	0.508953
Hydrogenophaga	4.353358e-05	3.864984e-05	5.1194286e-05	3.1323316e-05	4.353358e-05	3.864984e-05	4.27252073404588e-05	1.94684234935396e-05	0.984711	0.987323	0.999705	0.998869	0.995484	0.995109	0.999009	0.981271
Ideonella	0	1.5185644e-05	0	0	0	1.5185644e-05	0	0	0.418238	0.542261	0.508953	1	1	0.508953	0.508953	1
Johnsonella	0.000572265	0.000108357	0.000812822	0.000621148	0.000518319	7.57590488644861e-05	0.000424721	0.000320222	0.599774	0.645911	0.81571	0.967539	0.999703	0.555554	0.767269	0.98303
Klebsiella	0.0860336	0.0835917	0.000202671	0.000398291	0.0846258	0.0469363	0.000202671	0.00035166	0.410954	0.542261	0.999983	0.603195	0.6049	0.624477	0.626181	1
Klugiella	7.228306e-06	0	7.3113034e-05	9.119096e-06	7.228306e-06	0	5.66046511512036e-05	9.119096e-06	0.282133	0.542261	0.997949	0.399773	0.999963	0.313943	0.995916	0.424189
Kluyvera	2.05839e-05	0.00116198	4.70486e-05	0	2.05839e-05	0.000927212	4.70486e-05	0	0.25075	0.542261	0.337397	0.999975	0.999988	0.356689	0.322855	0.999862
Komagataeibacter	7.228306e-06	0	0	0	7.228306e-06	0	0	0	0.418238	0.542261	0.508953	0.508953	0.508953	1	1	1
Kosakonia	0.0731367	0.00747391	0	1.318073e-05	0.0731367	0.00455527	0	1.318073e-05	0.445093	0.560817	0.595499	0.510533	0.51068	0.998883	0.998889	1
Kurthia	0	0.0327092	0	0	0	0.0322564	0	0	0.406424	0.542261	0.49753	1	1	0.49753	0.49753	1
Labrys	9.3615576e-05	7.8340282e-05	6.4432398e-05	1.3555646e-05	2.78308416805022e-05	4.43804655181559e-05	2.67751554676589e-05	1.3555646e-05	0.301448	0.542261	0.983732	0.901822	0.276846	0.987603	0.450554	0.640479
Lachnoanaerobaculum	0	0	7.559864e-06	0	0	0	7.559864e-06	0	0.418238	0.542261	1	0.508953	1	0.508953	1	0.508953
Lachnoclostridium	8.453764e-05	0	0.00022319	0.00027008	5.17977830499492e-05	0	0.000116347	7.47097536631771e-05	0.0709115	0.506311	0.848961	0.559391	0.319413	0.183451	0.0837021	0.968846
Lachnospiraceae_FCS020_group	0	0	0	9.119096e-06	0	0	0	9.119096e-06	0.418238	0.542261	1	1	0.508953	1	0.508953	0.508953
Lachnospiraceae_NK4A136_group	0	0	0	2.431758e-05	0	0	0	2.431758e-05	0.418238	0.542261	1	1	0.508953	1	0.508953	0.508953
Lachnospiraceae_UCG_006	0	0	1.4476494e-05	0	0	0	1.4476494e-05	0	0.418238	0.542261	1	0.508953	1	0.508953	1	0.508953
Lachnospiraceae_XPB1014_group	6.861298e-06	0	0	2.127788e-05	6.861298e-06	0	0	2.127788e-05	0.509147	0.599282	0.97172	0.97172	0.79884	1	0.548794	0.548794
Lactobacillus	6.861298e-06	8.588852e-06	0	6.079396e-06	6.861298e-06	8.588852e-06	0	6.079396e-06	0.786724	0.811196	0.997282	0.865699	0.999745	0.769705	0.991823	0.901522
Lactococcus	0	0.0199541	0.0095372	0.0130663	0	0.0167626	0.00608158	0.0130663	0.645954	0.693666	0.589969	0.927373	0.836686	0.908169	0.970483	0.995773
Lampropedia	0.000330629	0.000679536	0.00995076	0.00379389	0.000297981	0.000400328	0.00463921	0.00166064	0.050067	0.41142	0.99963	0.0621136	0.75769	0.0748502	0.810433	0.328151
Lautropia	0.00026562	0.000301841	0.00116105	0.000735301	0.000215266	0.00017195	0.00031307	0.000341821	0.101742	0.518106	0.999679	0.128333	0.616616	0.151161	0.673021	0.684891
Leifsonia	0	1.0123764e-05	7.326008e-06	0	0	1.0123764e-05	7.326008e-06	0	0.575072	0.630951	0.667792	0.839918	1	0.988592	0.667792	0.839918
Lentimicrobium	3.087584e-05	3.43554e-05	0.00168273	0.00133447	3.087584e-05	3.43554e-05	0.000968174	0.000665471	0.132717	0.542261	1	0.233574	0.423155	0.235101	0.425397	0.974432
Leptothrix	0	0	0	7.077266e-06	0	0	0	7.077266e-06	0.418238	0.542261	1	1	0.508953	1	0.508953	0.508953
Leptotrichia	0.000269226	4.3437714e-05	0.00226023	0.000594188	0.000127715	2.96907504864309e-05	0.00192439	0.000428901	0.40399	0.542261	0.998433	0.502747	0.995385	0.413279	0.97851	0.640106
Leucobacter	0.000328919	3.715123e-05	0.00157039	0.000456382	0.000150543	1.60960552922454e-05	0.000580417	0.000252772	0.0216981	0.370389	0.91955	0.0681988	0.992287	0.0198573	0.799414	0.113082
Ligilactobacillus	0	0	0.000466867	0	0	0	0.000466867	0	0.418238	0.542261	1	0.508953	1	0.508953	1	0.508953
Limosilactobacillus	0	8.917822e-06	0	0	0	8.917822e-06	0	0	0.418238	0.542261	0.508953	1	1	0.508953	0.508953	1
Luteimonas	0.000317365	0.000227403	0.00510492	0.00193927	0.000238771	0.000129551	0.00376372	0.00083691	0.281972	0.542261	0.999987	0.331107	0.932604	0.316033	0.922084	0.66037
Lysinibacillus	0.00014074	0	1.1339798e-05	0	0.00014074	0	1.1339798e-05	0	0.441464	0.558105	0.511593	0.578337	0.511593	0.999453	1	0.999453
Lysobacter	0	0	7.326008e-06	0	0	0	7.326008e-06	0	0.418238	0.542261	1	0.508953	1	0.508953	1	0.508953
Mageeibacillus	0	0	2.533386e-05	0.000151131	0	0	2.533386e-05	9.45718346280773e-05	0.129769	0.542261	1	0.982645	0.170197	0.982645	0.170197	0.301604
Mannheimia	0.00172449	0.00349844	0.00500432	0.00309465	0.00154531	0.00333636	0.00347263	0.00159003	0.853661	0.86743	0.963907	0.817658	0.982705	0.977316	0.999533	0.955655
Mesorhizobium	0	0	1.6567344e-05	0	0	0	1.04046427991366e-05	0	0.0934415	0.506311	1	0.151571	1	0.151571	1	0.151571
Methylocystis	1.084246e-05	0	0	0	1.084246e-05	0	0	0	0.418238	0.542261	0.508953	0.508953	0.508953	1	1	1
Microbacterium	7.228306e-06	0	2.645952e-05	0	7.228306e-06	0	2.645952e-05	0	0.496379	0.599027	0.981707	0.756245	0.981707	0.538059	1	0.538059
Moraxella	0.00108772	0.000674092	0.00122588	0.00179815	0.000771463	0.000296662	0.000476571	0.000849049	0.668532	0.711845	0.967074	0.998669	0.859414	0.927092	0.608956	0.919629
Mycoplasma	0	0	2.92305e-05	4.4685606e-05	0	0	2.92305e-05	2.83839334473349e-05	0.343964	0.542261	1	0.743445	0.432288	0.743445	0.432288	0.948836
Neisseria	0.0082846	0.0101023	0.00532075	0.00797579	0.00218336	0.0047304	0.0010979	0.00445584	0.809123	0.826618	0.982048	0.929406	0.999907	0.765878	0.971881	0.94768
Oceanivirga	2.6927066e-05	0	0.000397055	0.0104266	1.7002209869351e-05	0	0.00024837	0.00899649	0.306351	0.542261	1	0.999926	0.388531	0.999909	0.38637	0.418893
Odoribacter	1.4456612e-05	6.6266652e-05	7.4422148e-05	0	1.4456612e-05	5.61498347956172e-05	4.39574757014387e-05	0	0.402441	0.542261	0.747671	0.656066	0.991951	0.99852	0.583135	0.490413
Oscillibacter	0	0	0	1.2158794e-05	0	0	0	1.2158794e-05	0.418238	0.542261	1	1	0.508953	1	0.508953	0.508953
Oscillospira	0	0	7.238246e-06	0	0	0	7.238246e-06	0	0.418238	0.542261	1	0.508953	1	0.508953	1	0.508953
Ottowia	2.67899e-05	1.0123764e-05	1.4476494e-05	0	2.67899e-05	1.0123764e-05	1.4476494e-05	0	0.701751	0.745118	0.881805	0.947188	0.647097	0.997391	0.969423	0.918165
PMMR1	0.000147503	0.000170735	6.8572746e-05	2.2217828e-05	4.83761654541097e-05	9.61210296781882e-05	2.16253575835258e-05	1.39943920637423e-05	0.239133	0.542261	0.99054	0.746666	0.405542	0.572586	0.267549	0.932897
Paeniclostridium	0	0.00125397	0	0	0	0.00125397	0	0	0.418238	0.542261	0.508953	1	1	0.508953	0.508953	1
Pajaroellobacter	0	0	1.1339798e-05	0	0	0	1.1339798e-05	0	0.418238	0.542261	1	0.508953	1	0.508953	1	0.508953
Pantoea	0.00240089	0.00473097	1.8095618e-05	0.0184835	0.0011795	0.00360685	1.8095618e-05	0.0151793	0.370598	0.542261	0.996559	0.996323	0.486358	0.973184	0.609933	0.370935
Parabacteroides	4.4446602e-05	3.006098e-05	0.000544725	0.000831601	3.32539006161518e-05	3.006098e-05	0.00028118	0.000316965	0.0430342	0.396755	0.999959	0.375181	0.0798086	0.351682	0.0730492	0.77764
Parvimonas	0.000262778	0.000102045	0.000819236	0.00183164	0.000175258	0.000102045	0.000280713	0.000636301	0.0159798	0.355316	0.988887	0.702561	0.0338131	0.517141	0.0181347	0.237432
Pasteurella	0.121115	0.123573	0.23936	0.454506	0.0796334	0.047791	0.0709433	0.0942327	0.0201188	0.370389	0.999995	0.686496	0.0290082	0.699992	0.0303637	0.219431
Paucibacter	0	0	6.823842e-06	7.077266e-06	0	0	6.823842e-06	7.077266e-06	0.584539	0.631388	1	0.761704	0.741497	0.761704	0.741497	0.999982
Pectobacterium	0	3.309671e-05	0	0	0	2.08786979773199e-05	0	0	0.0954032	0.506311	0.154182	1	1	0.154182	0.154182	1
Pelistega	0	0	0.000240149	0.000281774	0	0	0.000204457	0.000268646	0.508356	0.599282	1	0.74824	0.647267	0.74824	0.647267	0.998035
Peptoanaerobacter	0.000739376	0.000308248	0.00121304	0.000818397	0.000469069	0.000152689	0.000552967	0.000340241	0.497747	0.599027	0.87629	0.843472	0.999041	0.422486	0.812704	0.901499
Peptococcus	0.000386799	6.6947604e-05	0.00166134	0.00143018	0.000316662	3.22986941781617e-05	0.000587597	0.000641028	0.0718258	0.506311	0.960548	0.24864	0.409651	0.110178	0.200894	0.984354
Peptostreptococcus	0	1.3310262e-05	0.00171211	0.00209224	0	1.3310262e-05	0.000653357	0.000637273	0.00670228	0.284097	0.999997	0.0741175	0.0237436	0.0770082	0.0247374	0.93397
Petrimonas	0	0	6.823842e-06	0	0	0	6.823842e-06	0	0.418238	0.542261	1	0.508953	1	0.508953	1	0.508953
Phascolarctobacterium	0	9.859988e-06	7.238246e-06	0	0	9.859988e-06	7.238246e-06	0	0.575868	0.630951	0.671147	0.836211	1	0.989952	0.671147	0.836211
Phaselicystis	0	8.588852e-06	2.1575562e-05	3.175864e-05	0	8.588852e-06	1.32410775723377e-05	1.61141280419969e-05	0.241656	0.542261	0.948291	0.544794	0.232008	0.84686	0.486882	0.918001
Phenylobacterium	0.00135212	0.000409906	0.000441787	0.000221051	0.000247171	0.000134243	0.000159748	6.6338604855556e-05	0.000802003	0.101052	0.00476696	0.00629512	0.000929362	0.999052	0.84936	0.781281
Phyllobacterium	2.529908e-05	0	0	0	2.529908e-05	0	0	0	0.418238	0.542261	0.508953	0.508953	0.508953	1	1	1
Phytohabitans	6.697476e-06	0	0	0	6.697476e-06	0	0	0	0.418238	0.542261	0.508953	0.508953	0.508953	1	1	1
Pigmentiphaga	0	0	1.511973e-05	5.49533e-05	0	0	1.511973e-05	3.62503322903886e-05	0.19783	0.542261	1	0.94672	0.236596	0.94672	0.236596	0.497426
Porphyromonas	0.0170384	0.0221592	0.0651907	0.0407546	0.00934315	0.0111737	0.00752155	0.0110768	0.0137407	0.324623	0.98263	0.0158957	0.357981	0.032942	0.558668	0.333412
Prevotella	1.4456612e-05	6.573326e-06	6.3267518e-05	1.9403054e-05	1.4456612e-05	6.573326e-06	2.84491217969111e-05	1.19695294040917e-05	0.133925	0.542261	0.988106	0.232923	0.99698	0.137217	0.952368	0.314875
Prevotella_7	7.635306e-06	3.4782382e-05	0	7.077266e-06	4.68670899993972e-06	2.22556788338465e-05	0	7.077266e-06	0.215765	0.542261	0.40007	0.968015	0.999986	0.206408	0.383052	0.974207
Prevotellaceae_NK3B31_group	0	0	0	1.5198492e-05	0	0	0	1.5198492e-05	0.418238	0.542261	1	1	0.508953	1	0.508953	0.508953
Prevotellaceae_UCG_001	1.0140102e-05	9.859988e-06	0	0	1.0140102e-05	9.859988e-06	0	0	0.584592	0.631388	0.999992	0.743824	0.743824	0.75935	0.75935	1
Prevotellaceae_UCG_003	4.698398e-05	4.8377318e-05	0.000931925	0.00500132	4.698398e-05	3.46000857689013e-05	0.000821682	0.00459471	0.406532	0.542261	1	0.992987	0.459738	0.993019	0.459972	0.615994
Propioniciclava	0	8.873508e-06	7.074926e-06	0	0	8.873508e-06	4.33703447891021e-06	0	0.466891	0.574869	0.593513	0.74431	1	0.993769	0.593513	0.74431
Propionivibrio	1.084246e-05	0	9.2663266e-05	7.6977744e-05	1.084246e-05	0	4.98294787766785e-05	3.47278668475126e-05	0.119376	0.542261	0.994388	0.276808	0.451451	0.187621	0.325199	0.983505
Proteocatella	0.000803292	0.00039355	0.00123035	0.000458385	0.00069381	0.000161283	0.00056924	0.000144021	0.570056	0.630951	0.921626	0.912517	0.950926	0.586724	0.999633	0.645909
Proteus	0.000168102	0	0	0	0.000168102	0	0	0	0.418238	0.542261	0.508953	0.508953	0.508953	1	1	1
Providencia	2.0256248e-05	4.458912e-05	0	3.514862e-05	1.34368420369056e-05	4.458912e-05	0	3.514862e-05	0.724655	0.763007	0.933713	0.95998	0.983315	0.70575	0.995602	0.828953
Pseudocitrobacter	0	0.00024047	0	0.000136201	0	0.000218961	0	0.000136201	0.501543	0.599027	0.564841	1	0.876615	0.564841	0.939049	0.876615
Pseudoclavibacter	0.00105148	3.543318e-05	0.000628896	0	0.000428746	3.543318e-05	0.000519329	0	0.12222	0.542261	0.185567	0.811997	0.164046	0.609036	0.999846	0.564822
Pseudolabrys	0.000203357	7.978572e-05	7.629089e-05	2.2217828e-05	5.83545812844372e-05	5.89750524373034e-05	3.82900342541777e-05	1.39943920637423e-05	0.0769354	0.506311	0.270678	0.249612	0.0593362	0.999943	0.814757	0.840785
Pseudomonas	0	8.588852e-06	0	0	0	8.588852e-06	0	0	0.418238	0.542261	0.508953	1	1	0.508953	0.508953	1
Pseudorhodoplanes	1.3520136e-05	1.5185644e-05	9.743502e-06	0	1.3520136e-05	1.5185644e-05	9.743502e-06	0	0.77994	0.811196	0.999574	0.995128	0.830847	0.985805	0.777465	0.92704
Pseudoxanthomonas	8.042302e-06	0	0	0	8.042302e-06	0	0	0	0.418238	0.542261	0.508953	0.508953	0.508953	1	1	1
Quinella	0	0	0	6.079396e-06	0	0	0	6.079396e-06	0.418238	0.542261	1	1	0.508953	1	0.508953	0.508953
Ramlibacter	0	0	0	4.518548e-05	0	0	0	4.518548e-05	0.418238	0.542261	1	1	0.508953	1	0.508953	0.508953
Raoultella	0	0.00548387	0.000249807	0.00100626	0	0.00346869	0.000240754	0.000895247	0.147802	0.542261	0.176829	0.999644	0.97817	0.207566	0.32557	0.990445
Reyranella	7.228306e-06	9.859988e-06	0	0	7.228306e-06	9.859988e-06	0	0	0.575793	0.630951	0.989826	0.836567	0.836567	0.670824	0.670824	1
Rhodopseudomonas	8.042302e-06	7.7300204e-05	0	0	8.042302e-06	6.01431421693281e-05	0	0	0.245642	0.542261	0.398827	0.997564	0.997564	0.308422	0.308422	1
Rikenellaceae_RC9_gut_group	0.000182723	0.000323623	0.00234716	0.00135816	0.000140254	0.000200709	0.000923327	0.000412381	0.0321375	0.381681	0.997404	0.0427801	0.407428	0.0617088	0.513602	0.549793
Rodentibacter	1.0291948e-05	0	5.066772e-05	0	1.0291948e-05	0	5.066772e-05	0	0.477042	0.583566	0.991907	0.692035	0.991907	0.525376	1	0.525376
Romboutsia	0	0	0	0.000298224	0	0	0	0.000298224	0.418238	0.542261	1	1	0.508953	1	0.508953	0.508953
Roseburia	6.623312e-05	0.000109496	0.00100003	0.000405986	2.80613820414856e-05	6.96009271919448e-05	0.000530743	0.000142825	0.105094	0.522704	0.999499	0.121298	0.821994	0.146869	0.872847	0.452263
Rothia	0.000415744	0.000276452	0.000268599	0.00189992	0.000415744	0.000276452	0.000177224	0.00142144	0.380886	0.542261	0.999183	0.999038	0.526696	1	0.452793	0.448758
Rummeliibacillus	0	0.000237908	0	0	0	0.000237908	0	0	0.418238	0.542261	0.508953	1	1	0.508953	0.508953	1
S5_A14a	0	0	0	2.12318e-05	0	0	0	2.12318e-05	0.418238	0.542261	1	1	0.508953	1	0.508953	0.508953
Saccharospirillum	0	8.917822e-06	0	0	0	8.917822e-06	0	0	0.418238	0.542261	0.508953	1	1	0.508953	0.508953	1
Salmonella	1.2063454e-05	0.00192063	0	0.000219679	1.2063454e-05	0.00162846	0	0.000219679	0.317092	0.542261	0.384251	1	0.997887	0.378994	0.480552	0.997501
Sarcina	0	0	2.9596224e-05	0	0	0	1.81310444677527e-05	0	0.0830501	0.506311	1	0.137549	1	0.137549	1	0.137549
Sediminispirochaeta	3.348738e-06	2.147212e-05	2.26796e-05	4.0694456e-05	3.348738e-06	2.147212e-05	2.26796e-05	1.80657172194526e-05	0.560678	0.630951	0.892719	0.87345	0.484135	0.999961	0.875245	0.894374
Selenomonas	0.000106421	1.3310262e-05	0.000343192	0.000414103	8.10506812338419e-05	1.3310262e-05	0.000211875	0.000265477	0.346982	0.542261	0.981117	0.774412	0.608653	0.555251	0.39478	0.991438
Serratia	0	0.00034036	0	0.000136201	0	0.000307563	0	0.000136201	0.455973	0.568838	0.499299	1	0.93882	0.499299	0.825836	0.93882
Shimwellia	6.697476e-06	0	0	0.000483293	6.697476e-06	0	0	0.000483293	0.42217	0.543307	0.999997	0.999997	0.520387	1	0.509031	0.509031
Siccibacter	0.000494014	0.000683354	0	0.000492081	0.000494014	0.000683354	0	0.000492081	0.783618	0.811196	0.992503	0.889451	1	0.757168	0.992276	0.890563
Sodalis	0	8.873508e-06	0	0	0	8.873508e-06	0	0	0.418238	0.542261	0.508953	1	1	0.508953	0.508953	1
Solobacterium	0	3.105728e-05	0	0	0	3.105728e-05	0	0	0.418238	0.542261	0.508953	1	1	0.508953	0.508953	1
Sphingomonas	0	0	0	7.077266e-06	0	0	0	7.077266e-06	0.418238	0.542261	1	1	0.508953	1	0.508953	0.508953
Staphylococcus	0.111274	0.00148335	0	0.011874	0.0543911	0.000621181	0	0.0116041	0.0332315	0.381681	0.0570776	0.053122	0.093294	0.99998	0.993282	0.990068
Streptobacillus	0.000232983	0.000126655	0.00303267	0.0046178	0.000175113	7.41247345355894e-05	0.00167696	0.00203739	0.0753789	0.506311	0.999931	0.462188	0.129354	0.431002	0.117074	0.831195
Streptococcus	0.166652	0.0323897	0.0584353	0.0651488	0.10709	0.0162733	0.0419545	0.0391273	0.449767	0.564325	0.433338	0.606624	0.652749	0.990203	0.980951	0.999826
Subdoligranulum	0	0	0	1.4214136e-05	0	0	0	1.4214136e-05	0.418238	0.542261	1	1	0.508953	1	0.508953	0.508953
Suttonella	6.697476e-06	3.2022878e-05	0.000260224	0.000263198	6.697476e-06	1.36165849074606e-05	0.0001809	0.000138412	0.249804	0.542261	0.998565	0.421771	0.411987	0.509244	0.498638	0.999998
TM7a	7.367222e-05	0	0.000207714	0.0002506	7.367222e-05	0	0.000100929	0.000106532	0.15334	0.542261	0.919348	0.662633	0.447131	0.314083	0.177333	0.982173
TM7x	0.0006637	0.000225836	0.000591726	0.00103742	0.000385357	7.79158140139664e-05	0.000143139	0.000502935	0.404043	0.542261	0.780671	0.9986	0.849808	0.8575	0.329853	0.771583
Tannerella	0.000556845	0.0001676	0.000681966	0.000664188	0.000387908	0.000133242	0.00017617	0.000192793	0.429814	0.548884	0.675804	0.982921	0.989049	0.4625	0.491674	0.999948
Tatumella	0	1.5185644e-05	0	0	0	1.5185644e-05	0	0	0.418238	0.542261	0.508953	1	1	0.508953	0.508953	1
Tepidicaulis	1.0291948e-05	0	0	0	1.0291948e-05	0	0	0	0.418238	0.542261	0.508953	0.508953	0.508953	1	1	1
Terrisporobacter	1.0291948e-05	0	0	0	1.0291948e-05	0	0	0	0.418238	0.542261	0.508953	0.508953	0.508953	1	1	1
Thermomonas	6.861298e-06	0	0	0	6.861298e-06	0	0	0	0.418238	0.542261	0.508953	0.508953	0.508953	1	1	1
Treponema	0.000621291	0.00173917	0.00973065	0.0123599	0.000399588	0.00132799	0.00331992	0.00422709	0.0195895	0.370389	0.991627	0.134657	0.0389237	0.216226	0.0671133	0.906916
Trichococcus	2.168492e-05	8.588852e-06	0	0	2.168492e-05	8.588852e-06	0	0	0.526562	0.608944	0.856093	0.567195	0.567195	0.952857	0.952857	1
UCG_005	0	0	0	9.119096e-06	0	0	0	9.119096e-06	0.418238	0.542261	1	1	0.508953	1	0.508953	0.508953
UCG_009	0	0	0	9.119096e-06	0	0	0	9.119096e-06	0.418238	0.542261	1	1	0.508953	1	0.508953	0.508953
Unassigned	6.760068e-06	9.859988e-06	0	0	6.760068e-06	9.859988e-06	0	0	0.571827	0.630951	0.982539	0.853544	0.853544	0.655547	0.655547	1
Ureaplasma	0	1.7177704e-05	0	0	0	1.7177704e-05	0	0	0.418238	0.542261	0.508953	1	1	0.508953	0.508953	1
Ursidibacter	0.00120698	9.959422e-05	0.00261081	0.00171572	0.00118141	7.49039644330285e-05	0.00108859	0.000526939	0.244302	0.542261	0.791844	0.651564	0.973335	0.195582	0.546115	0.876186
Vagococcus	1.6743688e-05	0.0019921	0	1.3555646e-05	1.6743688e-05	0.0019921	0	1.3555646e-05	0.422572	0.543307	0.515879	0.999999	1	0.509	0.514567	1
Variovorax	6.388258e-05	1.7506674e-05	0.000214502	2.13212e-05	4.10247576223967e-05	1.07237587273034e-05	0.000105413	2.13212e-05	0.0910482	0.506311	0.940353	0.290612	0.952886	0.115199	0.999962	0.125064
Veillonella	0	0	0.00304816	0.00302647	0	0	0.00133842	0.00210541	0.158201	0.542261	1	0.34229	0.348158	0.34229	0.348158	0.999999
Viridibacillus	0	0.000330195	0	0	0	0.00031156	0	0	0.369147	0.542261	0.460946	1	1	0.460946	0.460946	1
W5053	3.614154e-05	5.153312e-05	0	0	3.614154e-05	5.153312e-05	0	0	0.573237	0.630951	0.985261	0.847888	0.847888	0.660613	0.660613	1
Wolinella	2.5051406e-05	5.582754e-05	0.000548275	0.000333644	1.28282319310794e-05	5.582754e-05	0.000298377	9.23312977560264e-05	0.102799	0.518106	0.999041	0.132471	0.532132	0.167344	0.613364	0.775666
XBB1006	1.0291948e-05	0	0	0	1.0291948e-05	0	0	0	0.418238	0.542261	0.508953	0.508953	0.508953	1	1	1
Xenophilus	1.2063454e-05	8.873508e-06	1.9487004e-05	0	1.2063454e-05	8.873508e-06	1.9487004e-05	0	0.733283	0.767814	0.997711	0.972969	0.89782	0.927177	0.955365	0.682123
Xylophilus	1.0046212e-05	6.242476e-05	2.564102e-05	3.3438726e-05	1.0046212e-05	6.242476e-05	2.564102e-05	2.55290175111025e-05	0.780207	0.811196	0.742192	0.989989	0.967856	0.890054	0.941668	0.99871
Yokenella	0	1.2883278e-05	0	0	0	1.2883278e-05	0	0	0.418238	0.542261	0.508953	1	1	0.508953	0.508953	1
[Anaerorhabdus]_furcosa_group	0.000183854	7.9923006e-05	0.000424609	0.000275098	0.000175526	3.38205222134584e-05	0.00024801	0.000115748	0.512041	0.599282	0.968746	0.728237	0.978422	0.465193	0.832624	0.915123
[Clostridium]_innocuum_group	0	0	6.823842e-06	0	0	0	6.823842e-06	0	0.418238	0.542261	1	0.508953	1	0.508953	1	0.508953
[Eubacterium]_brachy_group	0	3.9361484e-05	0.000454536	0.00017378	0	2.44266331404771e-05	0.000337882	0.000130815	0.314033	0.542261	0.998661	0.322606	0.904373	0.397445	0.952178	0.698458
[Eubacterium]_fissicatena_group	0	0	0	1.5198492e-05	0	0	0	1.5198492e-05	0.418238	0.542261	1	1	0.508953	1	0.508953	0.508953
[Eubacterium]_nodatum_group	0	0	0	6.079396e-06	0	0	0	6.079396e-06	0.418238	0.542261	1	1	0.508953	1	0.508953	0.508953
[Eubacterium]_siraeum_group	0	0	0	1.2158794e-05	0	0	0	1.2158794e-05	0.418238	0.542261	1	1	0.508953	1	0.508953	0.508953
[Eubacterium]_tenue_group	0	8.588852e-06	0	0	0	8.588852e-06	0	0	0.418238	0.542261	0.508953	1	1	0.508953	0.508953	1
[Eubacterium]_xylanophilum_group	0	6.573326e-06	0	9.119096e-06	0	6.573326e-06	0	9.119096e-06	0.574851	0.630951	0.840918	1	0.666888	0.840918	0.988204	0.666888
[Ruminococcus]_torques_group	0	0	0	6.079396e-06	0	0	0	6.079396e-06	0.418238	0.542261	1	1	0.508953	1	0.508953	0.508953
alphaI_cluster	0	0	0	7.107068e-06	0	0	0	7.107068e-06	0.418238	0.542261	1	1	0.508953	1	0.508953	0.508953
mle1_7	0	8.873508e-06	0	0	0	8.873508e-06	0	0	0.418238	0.542261	0.508953	1	1	0.508953	0.508953	1
unclassified_0319_6G20	0	0	0	1.4154532e-05	0	0	0	1.4154532e-05	0.418238	0.542261	1	1	0.508953	1	0.508953	0.508953
unclassified_A4b	0	1.0123764e-05	0	0	0	1.0123764e-05	0	0	0.418238	0.542261	0.508953	1	1	0.508953	0.508953	1
unclassified_Absconditabacteriales__SR1	0.000244567	8.273272e-05	0.000391569	0.000741066	0.000154254	5.15070283061487e-05	0.000222554	0.000310571	0.182814	0.542261	0.944885	0.957746	0.360108	0.722404	0.154106	0.641367
unclassified_Acholeplasmatales_bacterium_canine_oral_taxon_316	0	1.2883278e-05	1.1339798e-05	0	0	1.2883278e-05	1.1339798e-05	0	0.58311	0.631388	0.716817	0.78711	1	0.999233	0.716817	0.78711
unclassified_Acholeplasmatales_bacterium_canine_oral_taxon_375	3.43065e-06	0	4.871752e-06	4.393576e-06	3.43065e-06	0	4.871752e-06	4.393576e-06	0.78759	0.811196	0.912128	0.99242	0.997696	0.789083	0.835058	0.999715
unclassified_Actinobacteria	1.3457544e-05	1.746236e-05	2.5372716e-05	5.9433258e-05	8.241177557911e-06	1.06958356119361e-05	1.09384505687637e-05	2.88522435092899e-05	0.241636	0.542261	0.998236	0.957827	0.254814	0.986888	0.326203	0.49978
unclassified_Aerococcaceae	0.00193633	0.00062524	0.0124852	0.00781558	0.00110867	0.000255511	0.00975362	0.00581474	0.450863	0.564325	0.998407	0.571707	0.884229	0.477258	0.80955	0.93705
unclassified_Alcaligenaceae	0	0	0	9.037098e-06	0	0	0	9.037098e-06	0.418238	0.542261	1	1	0.508953	1	0.508953	0.508953
unclassified_Alphaproteobacteria	6.861298e-06	8.873508e-06	0	9.119096e-06	6.861298e-06	8.873508e-06	0	9.119096e-06	0.791079	0.811939	0.997183	0.906408	0.996038	0.821044	0.999995	0.809002
unclassified_Anaerolineaceae	1.2063454e-05	0	0	0	1.2063454e-05	0	0	0	0.418238	0.542261	0.508953	0.508953	0.508953	1	1	1
unclassified_Anaerovoracaceae	1.7153248e-05	4.6219458e-05	0.000285167	0.000360124	1.7153248e-05	2.85981637263616e-05	0.000236642	0.000165712	0.283229	0.542261	0.998948	0.574016	0.371509	0.658159	0.445638	0.982838
unclassified_Arcobacteraceae	0	0	1.8315018e-05	0	0	0	1.8315018e-05	0	0.418238	0.542261	1	0.508953	1	0.508953	1	0.508953
unclassified_Bacillaceae	0	3.2692318e-05	0	3.162984e-05	0	1.45834743954287e-05	0	3.162984e-05	0.363857	0.542261	0.559744	1	0.585349	0.559744	0.99997	0.585349
unclassified_Bacillales	7.228306e-06	0.000177166	0	1.7574306e-05	7.228306e-06	0.000177166	0	1.7574306e-05	0.460421	0.569966	0.547138	0.999929	0.999793	0.513617	0.595842	0.998989
unclassified_Bacilli	0.000258216	0.000407106	0.000249673	0.000254557	0.000155342	0.000179823	0.000179194	0.000137782	0.882489	0.891927	0.916781	0.999981	0.999999	0.903595	0.911257	0.999996
unclassified_Bacteria	0.000281676	0.000524212	0.0020117	0.00251415	0.000141859	0.000201061	0.000607144	0.00094218	0.0350447	0.381681	0.990356	0.185169	0.0616153	0.294639	0.106812	0.924435
unclassified_Bacteroidales	3.869403e-05	0.000108284	8.471652e-05	0.000376683	2.54956501883341e-05	3.50701945623767e-05	3.46721986159142e-05	0.00011842	0.00901896	0.284097	0.874287	0.958447	0.010341	0.993958	0.0461936	0.0280786
unclassified_Bacteroidia	1.084246e-05	4.88043e-05	0.000212509	0.000303928	1.084246e-05	4.88043e-05	0.000100293	9.85135820751745e-05	0.0429334	0.396755	0.98347	0.262274	0.058585	0.431967	0.113531	0.82184
unclassified_Bdellovibrionota	0	0	3.8974e-05	0	0	0	3.8974e-05	0	0.418238	0.542261	1	0.508953	1	0.508953	1	0.508953
unclassified_Bradymonadales	0	0	9.451348e-05	3.892496e-05	0	0	5.81281874355497e-05	3.892496e-05	0.22114	0.542261	1	0.262594	0.859316	0.262594	0.859316	0.680716
unclassified_Burkholderiaceae	0	0	1.085737e-05	1.06159e-05	0	0	1.085737e-05	1.06159e-05	0.584618	0.631388	1	0.745347	0.757814	0.745347	0.757814	0.999996
unclassified_Burkholderiales	1.5270608e-05	2.6260012e-05	0.000143141	0.000109754	9.37341555616916e-06	1.60856387223204e-05	4.48690296651421e-05	6.1458978579627e-05	0.0912975	0.506311	0.997117	0.137577	0.35294	0.191964	0.456242	0.929719
unclassified_Campylobacterales	0	0	1.098901e-05	8.787154e-06	0	0	1.098901e-05	8.787154e-06	0.579963	0.631388	1	0.691966	0.813503	0.691966	0.813503	0.996015
unclassified_Candidatus_Gastranaerophilales_bacterium_Zag_111	0	9.859988e-06	0	0	0	9.859988e-06	0	0	0.418238	0.542261	0.508953	1	1	0.508953	0.508953	1
unclassified_Candidatus_Pacebacteria	0	5.324104e-05	4.380466e-05	0.000226002	0	5.324104e-05	2.36867077022918e-05	0.000126925	0.149806	0.542261	0.948131	0.969923	0.142372	0.999674	0.332185	0.289601
unclassified_Cardiobacteriaceae	0.000190529	0.000196701	0.000420873	0.000250536	0.00014115	0.000117843	0.000142007	0.000114352	0.571126	0.630951	0.999986	0.601003	0.987388	0.621106	0.990809	0.789272
unclassified_Caulobacteraceae	0	1.3310262e-05	0	0	0	1.3310262e-05	0	0	0.418238	0.542261	0.508953	1	1	0.508953	0.508953	1
unclassified_Chitinophagales	0	0	1.6981748e-05	1.0660602e-05	0	0	1.05860806813369e-05	1.0660602e-05	0.325868	0.542261	1	0.406991	0.749624	0.406991	0.749624	0.932114
unclassified_Chlorobi_bacterium_canine_oral_taxon_046	0.000230572	0.000470296	0.00123749	0.00173607	0.000141842	0.000470296	0.000708649	0.000699624	0.237467	0.542261	0.989738	0.586444	0.259897	0.764157	0.39989	0.919177
unclassified_Chlorobi_bacterium_canine_oral_taxon_312	2.0623256e-05	2.6335868e-05	0.000668052	0.000563378	1.35374183064861e-05	1.76780006971757e-05	0.000309887	0.00032198	0.108636	0.533305	0.999998	0.212692	0.3482	0.218879	0.356928	0.987036
unclassified_Clostridia	2.168492e-05	3.006098e-05	0.000176427	0.000232961	2.168492e-05	3.006098e-05	6.77501271333458e-05	5.34303671303913e-05	0.0116403	0.310345	0.999251	0.132442	0.0267415	0.164275	0.034287	0.82924
unclassified_Clostridia_UCG_014	0	0	7.326008e-06	0	0	0	7.326008e-06	0	0.418238	0.542261	1	0.508953	1	0.508953	1	0.508953
unclassified_Clostridia_vadinBB60_group	0	0	0	1.7693166e-05	0	0	0	1.7693166e-05	0.418238	0.542261	1	1	0.508953	1	0.508953	0.508953
unclassified_Clostridiaceae	0	3.43554e-05	1.1339798e-05	1.318073e-05	0	3.43554e-05	1.1339798e-05	1.318073e-05	0.652838	0.699073	0.598731	0.974849	0.961528	0.832164	0.863384	0.999884
unclassified_Clostridiales	0	0	1.8417234e-05	0	0	0	1.15755737100394e-05	0	0.0937864	0.506311	1	0.152031	1	0.152031	1	0.152031
unclassified_Clostridiales_bacterium_canine_oral_taxon_100	4.698398e-05	0.000155149	1.8315018e-05	0	4.698398e-05	7.09463941004542e-05	1.8315018e-05	0	0.0925713	0.506311	0.328453	0.965472	0.869633	0.159107	0.0944287	0.99048
unclassified_Clostridiales_bacterium_canine_oral_taxon_260	0	1.3310262e-05	1.9487004e-05	5.676714e-05	0	1.3310262e-05	1.9487004e-05	3.65555755562623e-05	0.324911	0.542261	0.97198	0.919729	0.28954	0.997014	0.509971	0.628621
unclassified_Clostridiales_bacterium_feline_oral_taxon_019	0.000142311	0	0.0002829	0.000261946	6.48735737404423e-05	0	0.000196232	0.000104517	0.320105	0.542261	0.8206	0.825777	0.883431	0.342492	0.406477	0.999219
unclassified_Clostridiales_bacterium_feline_oral_taxon_020	0	0	4.871752e-06	2.4651572e-05	0	0	4.871752e-06	1.7226575581139e-05	0.203001	0.542261	1	0.979936	0.248295	0.979936	0.248295	0.426087
unclassified_Comamonadaceae	7.228306e-06	4.8773604e-05	4.2622768e-05	5.1042828e-05	7.228306e-06	3.74253897795924e-05	2.3490686256061e-05	4.27169077223338e-05	0.73004	0.766542	0.779112	0.849342	0.750846	0.998966	0.999948	0.997367
unclassified_Dermatophilaceae	0	0	0	7.107068e-06	0	0	0	7.107068e-06	0.418238	0.542261	1	1	0.508953	1	0.508953	0.508953
unclassified_Desulfovibrionaceae	0	0	7.559864e-06	0	0	0	7.559864e-06	0	0.418238	0.542261	1	0.508953	1	0.508953	1	0.508953
unclassified_Dysgonomonadaceae	1.49036e-05	0.000104063	0.00133544	0.000786856	9.17418750571461e-06	7.18376476395379e-05	0.00118979	0.000575045	0.471586	0.578764	0.999676	0.510755	0.841891	0.566611	0.883798	0.934802
unclassified_Enterobacterales	0.000389711	0.000557989	0.000334705	0.000301863	0.000227334	0.000263102	0.000259688	0.000251966	0.89077	0.897896	0.963687	0.998615	0.994452	0.921117	0.886969	0.999703
unclassified_Enterobacteriaceae	0.000381587	0.000719774	7.9510198e-05	0.000539642	0.00022836	0.000250569	5.95275955983702e-05	0.000456201	0.461401	0.569966	0.83621	0.87638	0.978983	0.414426	0.9695	0.671947
unclassified_Erysipelotrichaceae	4.6249978e-05	2.218378e-05	0.000323784	0.000625527	3.1986873333719e-05	2.218378e-05	0.000107716	0.000264206	0.0298594	0.381681	0.999384	0.538779	0.0515689	0.470791	0.0410643	0.470397
unclassified_Euzebyaceae	0.000371047	0.000162869	0.000284273	0.000170516	0.000125504	9.12595760723515e-05	0.000170119	7.04871707025016e-05	0.575286	0.630951	0.622128	0.955607	0.64886	0.890492	0.999966	0.907563
unclassified_Family_XI	0.000173886	6.4977684e-05	0.000328397	0.000414559	0.000168905	2.73506902273799e-05	0.000112425	0.00016326	0.272865	0.542261	0.934204	0.837366	0.576122	0.504094	0.271693	0.965569
unclassified_Firmicutes	2.6113068e-05	3.975692e-05	0.000127731	0.000173664	1.78484152381743e-05	2.04154473046848e-05	6.0054054730234e-05	5.52542992657712e-05	0.0798861	0.506311	0.995849	0.36986	0.111838	0.490258	0.164834	0.873052
unclassified_Flavobacteriaceae	0	0	0.00172493	0.000595626	0	0	0.00105128	0.000285253	0.124262	0.542261	1	0.154797	0.865324	0.154797	0.865324	0.479258
unclassified_Flavobacteriales	0	0	1.8315018e-05	7.107068e-06	0	0	1.8315018e-05	7.107068e-06	0.524769	0.608944	1	0.565066	0.955121	0.565066	0.955121	0.850288
unclassified_Fusobacteriales	0	0	0	4.393576e-05	0	0	0	4.393576e-05	0.418238	0.542261	1	1	0.508953	1	0.508953	0.508953
unclassified_Gammaproteobacteria	0.000116233	3.105728e-05	7.1002908e-05	0.000120688	0.000102221	3.105728e-05	4.12423588708384e-05	5.24401480251378e-05	0.720758	0.761024	0.775411	0.956034	0.999953	0.968965	0.748027	0.943029
unclassified_Gemmatimonadaceae	6.861298e-06	0	0	0	6.861298e-06	0	0	0	0.418238	0.542261	0.508953	0.508953	0.508953	1	1	1
unclassified_Gracilibacteria_bacterium_canine_oral_taxon_323	3.614154e-05	3.43554e-05	0.000187001	0.000136814	3.614154e-05	3.43554e-05	0.000125245	0.000102586	0.509818	0.599282	0.999999	0.600161	0.83451	0.591274	0.8273	0.974419
unclassified_Gracilibacteria_bacterium_canine_oral_taxon_364	3.9287448e-05	4.8301454e-05	0.000266753	0.00042991	3.15243607183096e-05	2.00736460446217e-05	0.000200087	0.000252081	0.29429	0.542261	0.999977	0.755521	0.353254	0.776935	0.372604	0.890818
unclassified_Hungateiclostridiaceae	0	0	0	7.6164486e-05	0	0	0	4.02674261366651e-05	0.0375349	0.381681	1	1	0.0711041	1	0.0711041	0.0711041
unclassified_JGI_0000069_P22	0.000100564	0	6.2277922e-05	0.000244487	6.18028576918446e-05	0	2.0280888716887e-05	0.000153976	0.242511	0.542261	0.829495	0.987809	0.625045	0.951304	0.205275	0.43739
unclassified_Kapabacteriales	1.339495e-05	0	0.00295792	0.00412474	1.339495e-05	0	0.00230337	0.00216468	0.195623	0.542261	1	0.565682	0.291943	0.562133	0.289388	0.952539
unclassified_LWQ8	0	0	7.559864e-06	0	0	0	7.559864e-06	0	0.418238	0.542261	1	0.508953	1	0.508953	1	0.508953
unclassified_Lachnospiraceae	2.9727222e-05	3.2997822e-05	0.000323989	0.000589182	2.11593014800273e-05	1.64816541541717e-05	0.000122338	0.000275239	0.0540215	0.430357	0.999999	0.531058	0.0792638	0.540019	0.0815317	0.611601
unclassified_Lachnospirales	0	0	1.098901e-05	2.0257996e-05	0	0	1.098901e-05	1.33108065580402e-05	0.313546	0.542261	1	0.804805	0.37555	0.804805	0.37555	0.871329
unclassified_Lactobacillales	0.000389798	0.000185684	0.000471509	0.000271533	0.000381481	0.000106384	0.000199665	0.000114711	0.822107	0.837618	0.920829	0.994138	0.982761	0.813933	0.993221	0.925046
unclassified_Leptotrichiaceae	0	0	2.0600872e-05	0.000125513	0	0	1.26461026164599e-05	7.91797627647662e-05	0.122072	0.542261	1	0.982997	0.161672	0.982997	0.161672	0.28729
unclassified_Longimicrobiaceae	0	0	7.238246e-06	0	0	0	7.238246e-06	0	0.418238	0.542261	1	0.508953	1	0.508953	1	0.508953
unclassified_Microbacteriaceae	8.4610006e-05	0	0.000102637	4.518548e-06	3.73678105767798e-05	0	5.35258508845356e-05	4.518548e-06	0.0839177	0.506311	0.296589	0.979218	0.340827	0.16045	0.999652	0.188681
unclassified_Micrococcaceae	0	0	0.000104955	3.538634e-06	0	0	0.000104955	3.538634e-06	0.427859	0.54824	1	0.509416	0.999959	0.509416	0.999959	0.537161
unclassified_Micrococcales	0	0	1.085737e-05	2.487474e-05	0	0	1.085737e-05	2.487474e-05	0.53516	0.613001	1	0.940807	0.578302	0.940807	0.578302	0.883483
unclassified_Microscillaceae	8.042302e-06	0	0	0	8.042302e-06	0	0	0	0.418238	0.542261	0.508953	0.508953	0.508953	1	1	1
unclassified_Moraxellaceae	0	0	5.846102e-05	0	0	0	5.846102e-05	0	0.418238	0.542261	1	0.508953	1	0.508953	1	0.508953
unclassified_Muribaculaceae	6.697476e-06	6.573326e-06	0	9.037098e-06	6.697476e-06	6.573326e-06	0	9.037098e-06	0.78546	0.811196	0.999999	0.88486	0.994019	0.890271	0.993037	0.762048
unclassified_Neisseriaceae	0	0	3.521613e-05	3.075504e-05	0	0	2.40623281713117e-05	3.075504e-05	0.435494	0.552992	1	0.590646	0.686529	0.590646	0.686529	0.998434
unclassified_Oscillospiraceae	0	0	4.6427004e-05	0	0	0	3.50621479896428e-05	0	0.196537	0.542261	1	0.277992	1	0.277992	1	0.277992
unclassified_Paludibacteraceae	1.7153248e-05	2.576656e-05	9.5461514e-05	0.000202082	1.7153248e-05	2.576656e-05	4.60449892591419e-05	0.000130574	0.264817	0.542261	0.999763	0.862112	0.29025	0.897605	0.328394	0.716106
unclassified_Pasteurellaceae	0.000328223	0.000335899	0.000688949	0.000496175	0.00018841	0.000180917	0.000190208	0.000183276	0.493909	0.59839	0.999991	0.532761	0.917687	0.549926	0.92736	0.882052
unclassified_Peptostreptococcaceae	0.000822197	0.000579349	0.00663658	0.00383928	0.000437303	0.000277124	0.00180367	0.00145744	0.00704356	0.284097	0.998876	0.0153068	0.311011	0.0114299	0.250992	0.372949
unclassified_Peptostreptococcales_Tissierellales	7.228306e-06	2.1899114e-05	2.2445738e-05	7.2929288e-05	7.228306e-06	1.39201838345237e-05	1.50629677361416e-05	2.03616023783165e-05	0.033242	0.381681	0.896949	0.886731	0.0302752	0.999993	0.112656	0.117952
unclassified_Planococcaceae	0	0.000295525	0	0	0	0.000268656	0	0	0.338082	0.542261	0.429789	1	1	0.429789	0.429789	1
unclassified_Prevotellaceae	2.7508506e-05	1.2883278e-05	0.00012922	8.58712e-05	1.97544722531136e-05	1.2883278e-05	6.55925849567251e-05	5.5628848022197e-05	0.264302	0.542261	0.995423	0.399471	0.791779	0.289629	0.660858	0.900386
unclassified_Proteobacteria	0	0	0	1.3555646e-05	0	0	0	1.3555646e-05	0.418238	0.542261	1	1	0.508953	1	0.508953	0.508953
unclassified_Pseudomonadales	8.042302e-06	0	0	0	8.042302e-06	0	0	0	0.418238	0.542261	0.508953	0.508953	0.508953	1	1	1
unclassified_RF39	0	0	0	1.06159e-05	0	0	0	1.06159e-05	0.418238	0.542261	1	1	0.508953	1	0.508953	0.508953
unclassified_Rikenellaceae	0	0	0	9.037098e-06	0	0	0	9.037098e-06	0.418238	0.542261	1	1	0.508953	1	0.508953	0.508953
unclassified_Ruminococcaceae	0	0	7.326008e-06	0	0	0	7.326008e-06	0	0.418238	0.542261	1	0.508953	1	0.508953	1	0.508953
unclassified_SR1_bacterium_canine_oral_taxon_369	0.00105484	0.00101557	0.00217109	0.00378175	0.000674416	0.000624572	0.0011255	0.00105393	0.141001	0.542261	0.999989	0.815418	0.180285	0.799676	0.171277	0.594507
unclassified_SR1_bacterium_canine_oral_taxon_380	0.000126513	0	0.000705278	0.000650539	0.000104405	0	0.000479502	0.000245419	0.204022	0.542261	0.987571	0.464877	0.546029	0.301278	0.367092	0.998954
unclassified_SR1_bacterium_canine_oral_taxon_382	0	1.3310262e-05	0.000386261	0.000497352	0	1.3310262e-05	0.000173256	0.000196834	0.0316741	0.381681	0.999862	0.201366	0.0705874	0.225712	0.0806301	0.93108
unclassified_SR1_bacterium_oral_taxon_875	0	0	0	0.000187703	0	0	0	9.54542365320471e-05	0.0295941	0.381681	1	1	0.0582492	1	0.0582492	0.0582492
unclassified_Saccharimonadaceae	0	0	1.8095618e-05	4.393576e-05	0	0	1.8095618e-05	4.393576e-05	0.530007	0.608944	1	0.948274	0.57146	0.948274	0.57146	0.867165
unclassified_Saccharimonadales	6.760068e-06	3.5560514e-05	1.4476494e-05	0.000113248	6.760068e-06	2.28622799717766e-05	1.4476494e-05	7.30766909121533e-05	0.240097	0.542261	0.952871	0.998989	0.256801	0.980478	0.514503	0.315482
unclassified_Spirochaetaceae	0	0	9.4372052e-05	0.000143488	0	0	3.29829018192268e-05	5.25915932665402e-05	0.00986654	0.286889	1	0.17981	0.0224914	0.17981	0.0224914	0.683549
unclassified_Staphylococcaceae	1.0140102e-05	0	0	0	1.0140102e-05	0	0	0	0.418238	0.542261	0.508953	0.508953	0.508953	1	1	1
unclassified_Steroidobacteraceae	0	0	0	1.318073e-05	0	0	0	1.318073e-05	0.418238	0.542261	1	1	0.508953	1	0.508953	0.508953
unclassified_Streptococcaceae	0	0.000121668	0	0	0	0.000103733	0	0	0.286074	0.542261	0.37608	1	1	0.37608	0.37608	1
unclassified_Symbiobacteraceae	0	8.873508e-06	0	0	0	8.873508e-06	0	0	0.418238	0.542261	0.508953	1	1	0.508953	0.508953	1
unclassified_Tannerellaceae	0	0	1.7059606e-05	0	0	0	1.7059606e-05	0	0.418238	0.542261	1	0.508953	1	0.508953	1	0.508953
unclassified_UCG_010	0	0	1.4476494e-05	9.119096e-06	0	0	1.4476494e-05	9.119096e-06	0.566025	0.630951	1	0.637612	0.873744	0.637612	0.873744	0.970064
unclassified_Veillonellales_Selenomonadales	0	0	1.479811e-05	0	0	0	9.06552100961329e-06	0	0.0830501	0.506311	1	0.137549	1	0.137549	1	0.137549
unclassified_Weeksellaceae	0	0	0.000167381	3.7272006e-05	0	0	8.481640245289e-05	1.68201263518157e-05	0.0444456	0.400011	1	0.063225	0.927541	0.063225	0.927541	0.186405
unclassified_Xanthobacteraceae	0	0	0	7.077266e-06	0	0	0	7.077266e-06	0.418238	0.542261	1	1	0.508953	1	0.508953	0.508953
unclassified_Xanthomonadaceae	0	0	4.029304e-05	2.13212e-05	0	0	4.029304e-05	2.13212e-05	0.552086	0.628579	1	0.605778	0.909957	0.605778	0.909957	0.93409
unclassified_[Eubacterium]_coprostanoligenes_group	0	0	1.4476494e-05	0	0	0	1.4476494e-05	0	0.418238	0.542261	1	0.508953	1	0.508953	1	0.508953
unclassified_candidate_division_SR1_bacterium_Aalborg_AAW_1	6.697476e-06	0	0.000352101	0.000246308	6.697476e-06	0	0.000183472	9.92417312794854e-05	0.0701961	0.506311	0.999965	0.130111	0.393917	0.120171	0.370913	0.888938
unclassified_candidate_division_SR1_bacterium_MGEHA	0	6.655132e-05	8.866662e-05	0.000110817	0	6.655132e-05	6.20532941437471e-05	5.47139063827506e-05	0.504983	0.599282	0.811877	0.646886	0.473686	0.990759	0.933772	0.990715
unclassified_p_251_o5	0	0	0	1.2158794e-05	0	0	0	1.2158794e-05	0.418238	0.542261	1	1	0.508953	1	0.508953	0.508953
unclassified_p_2534_18B5_gut_group	0	0	0	9.119096e-06	0	0	0	9.119096e-06	0.418238	0.542261	1	1	0.508953	1	0.508953	0.508953
uncultured_Acidobacteria_bacterium	0	0	0	9.119096e-06	0	0	0	9.119096e-06	0.418238	0.542261	1	1	0.508953	1	0.508953	0.508953
uncultured_Alphaproteobacteria_bacterium	0	0	0	7.077266e-06	0	0	0	7.077266e-06	0.418238	0.542261	1	1	0.508953	1	0.508953	0.508953
uncultured_Candidatus_Saccharibacteria_bacterium	1.8070766e-05	0	6.823842e-06	1.06159e-05	1.8070766e-05	0	6.823842e-06	1.06159e-05	0.708625	0.750309	0.659658	0.887037	0.962802	0.971011	0.902746	0.994729
uncultured_Epsilonproteobacteria_bacterium	0	0	0	5.6811108e-05	0	0	0	4.8418767144578e-05	0.28578	0.542261	1	1	0.375771	1	0.375771	0.375771
uncultured_Eubacteriaceae_bacterium	0	0	0	1.4154532e-05	0	0	0	1.4154532e-05	0.418238	0.542261	1	1	0.508953	1	0.508953	0.508953
uncultured_candidate_division_SR1_bacterium	0	0	3.619124e-05	0	0	0	3.619124e-05	0	0.418238	0.542261	1	0.508953	1	0.508953	1	0.508953
uncultured_rumen_bacterium	0	0	3.2930272e-05	8.787154e-06	0	0	2.03766094771077e-05	8.787154e-06	0.159589	0.542261	1	0.195532	0.942429	0.195532	0.942429	0.439003
