# Supplementary material for: Characterization of the Oral Microbiome and Anticipated Functional Profiles of Companion Animals in Private and Cohabiting Environments: A Pilot Study
Source: Animals (Basel). 2026 Jun 17;16(12):1882. doi: 10.3390/ani16121882 (PMC13295344; doi:10.3390/ani16121882)
Supplement: Supplementary file 1 [file animals-16-01882-s001.zip › animals-4304850-supplementary/Supplementary Final/Supplementary Table S8 PICRUSt2 KEGG Level 2 statistical comparison table.xlsm]

## Sheet: KEGG.Kocount.spf.All_Class2.A_B
Class1	Class2	A: mean rel.freq.(%)	A: std.dev.(%)	B: mean rel.freq.(%)	B: std.dev.(%)	p-values	p-values (corrected)	Difference between means	95.0% lower CI	95.0% upper CI	Note
Metabolism	Carbohydrate metabolism	9.88389	0.450128	9.99656	0.750565	0.8047216264405654	1.2339064938755337	-0.112666	-1.16208	0.9367515066347945	-
Metabolism	Lipid metabolism	2.13007	0.0456978	2.17303	0.0351865	0.17708344356054373	2.715279467928337	-0.0429559	-0.110219	0.024307077481134916	-
Metabolism	Metabolism of cofactors and vitamins	4.11678	0.188619	4.09711	0.336321	0.9218832861483097	1.0601657790705563	0.0196779	-0.446872	0.486227	-
Metabolism	Energy metabolism	3.81866	0.173136	3.79671	0.0851402	0.8277991867329344	1.1539	0.0219474	-0.215805	0.2597000295276133	-
Metabolism	Amino acid metabolism	6.48615	0.246941	6.26729	0.513913	0.4729811435565352	1.9779211457818746	0.218858	-0.486017	0.9237334048967877	-
Metabolism	Nucleotide metabolism	3.67524	0.443877	3.85152	0.199985	0.49829807987743335	1.7632085903355335	-0.176275	-0.783537	0.43098733099117625	-
Metabolism	Biosynthesis of other secondary metabolites	0.730039	0.0507902	0.751774	0.0389842	0.5175831867652139	1.48805	-0.0217348	-0.0964255	0.052955936288235535	-
Metabolism	Metabolism of terpenoids and polyketides	1.01189	0.0181142	1.05437	0.0748644	0.3258414392164584	2.9977412407914175	-0.0424825	-0.145144	0.0601792	-
Metabolism	Xenobiotics biodegradation and metabolism	1.3088	0.440873	1.13986	0.255849	0.5304968468238584	1.2201427476948745	0.168937	-0.444946	0.7828202166578406	-
Metabolism	Metabolism of other amino acids	1.47571	0.160269	1.41362	0.0751139	0.5106879355474203	1.566109669012089	0.0620856	-0.157492	0.2816634829647505	-
Metabolism	Glycan biosynthesis and metabolism	1.31139	0.189294	1.31158	0.0997958	0.9986340687309649	1.0683062130610324	-0.000190843	-0.261328	0.26094680955105287	-
Genetic Information Processing	Translation	2.96067	0.656891	3.18445	0.21711	0.5469787125806117	1.1436827626685517	-0.223777	-1.12055	0.6729930346886579	-
Metabolism	Global and overview maps	41.4806	0.818948	41.364	0.96561	0.8585027479533793	1.1283178973101555	0.116658	-1.34999	1.5833062549878436	-
Human Diseases	Drug resistance: Antimicrobial	1.02438	0.0578399	1.01464	0.0773065	0.845518	1.1439362436518863	0.00974079	-0.103143	0.12262465186805929	-
Human Diseases	Drug resistance: Antineoplastic	0.0533916	0.039638	0.034018	0.012433	0.39564170177447733	2.2749397852032445	0.0193737	-0.0347694	0.0735167	-
Environmental Information Processing	Membrane transport	5.46698	0.533578	5.45259	0.728558	0.9754309973427882	1.0683291875659109	0.0143872	-1.04357	1.0723449616561898	-
Environmental Information Processing	Signal transduction	2.76258	0.539487	2.69008	0.240232	0.8149233364237967	1.1714522961092078	0.0724934	-0.665309	0.8102954646197317	-
Cellular Processes	Cellular community - prokaryotes	1.54184	0.103313	1.43667	0.0584034	0.12418906977063648	2.856348604724639	0.105176	-0.0382596	0.24861255615226213	-
Cellular Processes	Cell motility	0.63382	0.625937	0.577122	0.266743	0.8736940401412168	1.1163868290693326	0.0566977	-0.798409	0.911805	-
Genetic Information Processing	Folding, sorting and degradation	1.50892	0.167866	1.57809	0.122545	0.5260375684126076	1.2735646393147342	-0.0691752	-0.312741	0.17439025958735213	-
Genetic Information Processing	Transcription	0.15554	0.0344651	0.160534	0.0144841	0.7992883189113377	1.2678366437903978	-0.0049943	-0.0520654	0.0420768	-
Genetic Information Processing	Replication and repair	2.74925	0.414959	2.88548	0.150149	0.5638257863037066	1.0806660904154377	-0.136234	-0.70241	0.4299427131743661	-
Organismal Systems	Endocrine system	0.565615	0.0649131	0.574423	0.0263978	0.8110006015265216	1.2034202474264515	-0.00880772	-0.0974204	0.0798049	-
Environmental Information Processing	Signaling molecules and interaction	0.0341399	0.0075159	0.036121	0.00242365	0.6379011038770581	1.1285942607055643	-0.00198116	-0.0122442	0.00828187	-
Cellular Processes	Cell growth and death	0.422776	0.070591	0.454181	0.0204616	0.43442776193853166	2.2204085610191617	-0.0314055	-0.127931	0.0651199	-
Cellular Processes	Transport and catabolism	0.245362	0.0406731	0.249943	0.0504656	0.8912190027189127	1.0788440559228945	-0.00458184	-0.0799057	0.070742	-
Organismal Systems	Aging	0.387445	0.0255069	0.384999	0.0220347	0.8882499344889445	1.1043107293646337	0.00244641	-0.0365605	0.0414533	-
Organismal Systems	Circulatory system	0.00308888	0.00118867	0.00436946	0.00314122	0.4793428662495711	1.8374809872900226	-0.00128059	-0.00556649	0.00300531	-
Organismal Systems	Development	0	0	0	0	1	1.04545	0	0	0	degenerate case: variance of both groups is zero
Cellular Processes	Cellular community - eukaryotes	0	0	0	0	1	1.02222	0	0	0	degenerate case: variance of both groups is zero
Organismal Systems	Immune system	0.0692024	0.0192575	0.0595519	0.0201319	0.5080823793056402	1.669413532004246	0.00965046	-0.0224825	0.0417834	-
Organismal Systems	Environmental adaptation	0.15978	0.0378511	0.148931	0.0215783	0.6352580015318998	1.1688747228186955	0.0108488	-0.0417497	0.0634474	-
Organismal Systems	Nervous system	0.0955296	0.00993986	0.116648	0.0113932	0.023856583313780846	1.097402832433919	-0.0211179	-0.038607	-0.00362886	-
Organismal Systems	Sensory system	0	0	0	0	1	1	0	0	0	degenerate case: variance of both groups is zero
Human Diseases	Endocrine and metabolic diseases	0.161266	0.0212718	0.176912	0.0210361	0.32613072168807367	2.500335532941898	-0.0156467	-0.0501414	0.018848112442881728	-
Organismal Systems	Excretory system	0.0193831	0.00877628	0.0188626	0.00505955	0.9213017609117915	1.0866636154344207	0.000520488	-0.0116905	0.012731460286336975	-
Organismal Systems	Digestive system	0.0579457	0.0120157	0.05423	0.0134268	0.6909793051923407	1.1772240014388027	0.0037157	-0.0171037	0.024535081831930053	-
Human Diseases	Neurodegenerative diseases	0.215695	0.0186806	0.22396	0.0160017	0.5209195648142737	1.3312388878586994	-0.00826524	-0.0367426	0.020212153177082012	-
Human Diseases	Substance dependence	0.0015695	0.00044276	0.00841602	0.0135837	0.37057561873085987	2.4352112088027935	-0.00684653	-0.025698	0.012004979157580864	-
Human Diseases	Infectious diseases: Bacterial	0.553237	0.076387	0.55874	0.103364	0.9340454235309658	1.0479534020103518	-0.00550259	-0.155947	0.144941	-
Human Diseases	Infectious diseases: Parasitic	0.0589228	0.0240247	0.0502153	0.00694296	0.5193533937529069	1.405309183096101	0.00870754	-0.024145	0.0415601	-
Human Diseases	Infectious diseases: Viral	0.00323997	0.00186671	0.00246355	0.00161179	0.5468553495603183	1.1978736228464117	0.000776421	-0.00207775	0.00363059	-
Human Diseases	Cancers: Overview	0.495167	0.0300962	0.510086	0.0253993	0.4709674749818471	2.1664503849164967	-0.0149192	-0.0605505	0.030712	-
Human Diseases	Cancers: Specific types	0.111026	0.0456634	0.0844362	0.0170524	0.3241553744648571	3.727786806345857	0.0265901	-0.0357121	0.0888924	-
Human Diseases	Immune diseases	0.0519019	0.00356178	0.050612	0.00670469	0.7454204203330419	1.2246192619757117	0.00128988	-0.00796506	0.010544815484828546	-
Human Diseases	Cardiovascular diseases	0.00109954	0.000638699	0.000838793	0.000544796	0.5521645792488621	1.1043291584977242	0.000260749	-0.000711387	0.00123289	-

## Sheet: Abbreviation
Column	Meaning
Class1	KEGG level 1 category
Class2	KEGG level 2 pathway
A: mean rel.freq.(%)	mean abundance group A
A: std.dev.(%)	standard deviation
B: mean rel.freq.(%)	mean abundance group B
B: std.dev.(%)	standard deviation
p-values	raw p value
p-values (corrected)	FDR corrected
Difference between means	effect size
95.0% lower CI	confidence interval
95.0% upper CI	confidence interval
Note	annotation
KEGG Level 2 summarized comparison table
PICRUSt2 output
↓
map KO → KEGG pathway
↓
collapse to KEGG Level 2
↓
calculate relative abundance
↓
group comparison (A vs B)
↓
statistical test + FDR correction

## Sheet: KEGG.Kocount.spf.All_Class2.A_C
Class1	Class2	A: mean rel.freq.(%)	A: std.dev.(%)	C: mean rel.freq.(%)	C: std.dev.(%)	p-values	p-values (corrected)	Difference between means	95.0% lower CI	95.0% upper CI	Note
Metabolism	Carbohydrate metabolism	9.88389	0.450128	9.3396	0.260714	0.0783108	0.2118998052105865	0.54429	-0.0823385	1.1709184806130388	-
Metabolism	Lipid metabolism	2.13007	0.0456978	2.02797	0.0420466	0.011152090800611525	0.1709987256093767	0.102107	0.030420943621309034	0.17379222294465993	-
Metabolism	Metabolism of cofactors and vitamins	4.11678	0.188619	4.52162	0.169291	0.012908212554910052	0.11875555550517247	-0.404836	-0.697655	-0.112018	-
Metabolism	Energy metabolism	3.81866	0.173136	3.8754	0.0929871	0.5842332831776367	0.7678494578906082	-0.0567378	-0.295945	0.18246963634663588	-
Metabolism	Amino acid metabolism	6.48615	0.246941	6.1764	0.0465961	0.0651475	0.19978552835177688	0.309742	-0.0301689	0.6496531240107261	-
Metabolism	Nucleotide metabolism	3.67524	0.443877	4.06275	0.0908941	0.1567909600808827	0.3135819201617654	-0.387504	-0.997784	0.2227758077790673	-
Metabolism	Biosynthesis of other secondary metabolites	0.730039	0.0507902	0.856881	0.0261625	0.00440455	0.10130470573315435	-0.126842	-0.196789	-0.0568946	-
Metabolism	Metabolism of terpenoids and polyketides	1.01189	0.0181142	1.09056	0.0505692	0.032589963639698946	0.14991383274261516	-0.0786689	-0.147668	-0.00966958	-
Metabolism	Xenobiotics biodegradation and metabolism	1.3088	0.440873	0.806242	0.154545	0.0844368	0.20442597110144564	0.502559	-0.0990473	1.1041648755469466	-
Metabolism	Metabolism of other amino acids	1.47571	0.160269	1.36242	0.105682	0.27684079042828813	0.4897952446038944	0.113292	-0.114181	0.34076433526447386	-
Metabolism	Glycan biosynthesis and metabolism	1.31139	0.189294	1.57876	0.0739291	0.0447689	0.17161408258253216	-0.267376	-0.525686	-0.00906721	-
Genetic Information Processing	Translation	2.96067	0.656891	3.70992	0.206853	0.0839818	0.21462015899783568	-0.749247	-1.64648	0.14798466355996232	-
Metabolism	Global and overview maps	41.4806	0.818948	41.7662	0.460026	0.5644117818295905	0.7636159401223872	-0.285589	-1.42183	0.8506542891417498	-
Human Diseases	Drug resistance: Antimicrobial	1.02438	0.0578399	0.986955	0.0499695	0.3567469790807565	0.5658745185418895	0.0374227	-0.0510323	0.1258776976800866	-
Human Diseases	Drug resistance: Antineoplastic	0.0533916	0.039638	0.0305327	0.0139666	0.32650919193136496	0.556275	0.0228589	-0.0312289	0.0769467	-
Environmental Information Processing	Membrane transport	5.46698	0.533578	4.43626	0.118294	0.016503240790284535	0.10844986805044123	1.03071	0.29799160089331495	1.7634331936743155	-
Environmental Information Processing	Signal transduction	2.76258	0.539487	2.23712	0.230943	0.12879434125927247	0.2962269848963267	0.52546	-0.211615	1.2625345510464854	-
Cellular Processes	Cellular community - prokaryotes	1.54184	0.103313	1.45662	0.079919	0.23042930311409204	0.44165616430200977	0.0852176	-0.0670546	0.23748977517857092	-
Cellular Processes	Cell motility	0.63382	0.625937	0.524435	0.131317	0.7481941084457895	0.8824853586796491	0.109385	-0.750895	0.9696651532303249	-
Genetic Information Processing	Folding, sorting and degradation	1.50892	0.167866	1.67883	0.103768	0.13088877360952694	0.28670874219229714	-0.169911	-0.40562	0.0657981	-
Genetic Information Processing	Transcription	0.15554	0.0344651	0.175188	0.0104112	0.3275758002217031	0.5381602432213693	-0.0196484	-0.0667482	0.027451421918075862	-
Genetic Information Processing	Replication and repair	2.74925	0.414959	3.27464	0.171828	0.0632037	0.20766944625714623	-0.525388	-1.09199	0.0412109	-
Organismal Systems	Endocrine system	0.565615	0.0649131	0.624018	0.019965	0.14915798219847248	0.31187578096044244	-0.0584026	-0.147092	0.030286381785160663	-
Environmental Information Processing	Signaling molecules and interaction	0.0341399	0.0075159	0.0439915	0.00247223	0.0565896	0.20023995195059957	-0.00985168	-0.0201126	0.000409281	-
Cellular Processes	Cell growth and death	0.422776	0.070591	0.548966	0.0254011	0.019903550257441786	0.11444541398029026	-0.12619	-0.222507	-0.0298737	-
Cellular Processes	Transport and catabolism	0.245362	0.0406731	0.295816	0.0236755	0.0726511	0.2088720005291841	-0.0504548	-0.10711	0.00619986	-
Organismal Systems	Aging	0.387445	0.0255069	0.391512	0.0077819	0.773277	0.8675795531380448	-0.00406733	-0.0389203	0.030785685927533703	-
Organismal Systems	Circulatory system	0.00308888	0.00118867	0.0077989	0.00246869	0.014755967249375272	0.11312908224521041	-0.00471003	-0.00809638	-0.00132367	-
Organismal Systems	Development	0	0	0	0	1	1.04545	0	0	0	degenerate case: variance of both groups is zero
Cellular Processes	Cellular community - eukaryotes	0	0	0	0	1	1.02222	0	0	0	degenerate case: variance of both groups is zero
Organismal Systems	Immune system	0.0692024	0.0192575	0.074408	0.0131034	0.6683023499033602	0.8089975814619624	-0.00520562	-0.0327053	0.022294032351139678	-
Organismal Systems	Environmental adaptation	0.15978	0.0378511	0.16401	0.00810242	0.836844	0.9165438498568528	-0.00422981	-0.0562359	0.0477763	-
Organismal Systems	Nervous system	0.0955296	0.00993986	0.134912	0.00951883	0.000445501	0.020493	-0.0393823	-0.0552558	-0.0235089	-
Organismal Systems	Sensory system	0	0	0	0	1	1	0	0	0	degenerate case: variance of both groups is zero
Human Diseases	Endocrine and metabolic diseases	0.161266	0.0212718	0.206211	0.005551	0.011549136159727214	0.13281506583686295	-0.0449458	-0.0740802	-0.0158115	-
Organismal Systems	Excretory system	0.0193831	0.00877628	0.0228279	0.0062307	0.5418786325902123	0.8040779709403151	-0.00344486	-0.0160936	0.00920391	-
Organismal Systems	Digestive system	0.0579457	0.0120157	0.0593487	0.0114177	0.8697885227474864	0.9304714429391715	-0.00140294	-0.020523	0.017717096511827502	-
Human Diseases	Neurodegenerative diseases	0.215695	0.0186806	0.224247	0.0198646	0.5480431118883141	0.7878119733394515	-0.00855197	-0.0400131	0.022909173796898823	-
Human Diseases	Substance dependence	0.0015695	0.00044276	0.00276004	0.00434576	0.6141038785538113	0.7634804976614952	-0.00119054	-0.00720632	0.00482524	-
Human Diseases	Infectious diseases: Bacterial	0.553237	0.076387	0.506351	0.146319	0.5904665903636224	0.7544850876868509	0.0468864	-0.154815	0.24858739572239016	-
Human Diseases	Infectious diseases: Parasitic	0.0589228	0.0240247	0.0409965	0.0126279	0.2342509210033754	0.43102169464621076	0.0179263	-0.0152089	0.0510615	-
Human Diseases	Infectious diseases: Viral	0.00323997	0.00186671	0.0150108	0.00815227	0.0429154	0.17946440842987108	-0.0117708	-0.02296	-0.000581676	-
Human Diseases	Cancers: Overview	0.495167	0.0300962	0.507844	0.018837	0.4992095218630497	0.7654546001900095	-0.0126774	-0.0550169	0.029661961622020495	-
Human Diseases	Cancers: Specific types	0.111026	0.0456634	0.0955611	0.0148107	0.5487004179960646	0.7648551281157264	0.0154652	-0.0468848	0.0778153	-
Human Diseases	Immune diseases	0.0519019	0.00356178	0.0527598	0.00414227	0.7616629047321155	0.8759123404419329	-0.000857943	-0.00718153	0.00546564	-
Human Diseases	Cardiovascular diseases	0.00109954	0.000638699	0.00533768	0.00267477	0.0319249	0.1631715429554333	-0.00423814	-0.00790684	-0.000569431	-

## Sheet: KEGG.Kocount.spf.All_Class2.A_D
Class1	Class2	A: mean rel.freq.(%)	A: std.dev.(%)	D: mean rel.freq.(%)	D: std.dev.(%)	p-values	p-values (corrected)	Difference between means	95.0% lower CI	95.0% upper CI	Note
Metabolism	Carbohydrate metabolism	9.88389	0.450128	9.30639	0.117883	0.0605877	0.21438711497577057	0.577499	-0.0389716	1.1939688649282014	-
Metabolism	Lipid metabolism	2.13007	0.0456978	1.98981	0.0236397	0.00158551	0.0729335	0.140267	0.0773145	0.20322008939959454	-
Metabolism	Metabolism of cofactors and vitamins	4.11678	0.188619	4.50069	0.0580395	0.0127167	0.19498987842897295	-0.383905	-0.641608	-0.126201	-
Metabolism	Energy metabolism	3.81866	0.173136	3.78467	0.0617493	0.7266537846439824	0.8356518523405798	0.0339905	-0.202249	0.2702298628155032	-
Metabolism	Amino acid metabolism	6.48615	0.246941	6.1835	0.147055	0.0761294	0.2334635596339841	0.302642	-0.0423042	0.6475883702205566	-
Metabolism	Nucleotide metabolism	3.67524	0.443877	3.99818	0.203034	0.2371831176800142	0.3896579790457376	-0.32294	-0.93051	0.2846305599232456	-
Metabolism	Biosynthesis of other secondary metabolites	0.730039	0.0507902	0.807619	0.0666881	0.10394710152080033	0.2516614036819376	-0.0775796	-0.175434	0.0202745	-
Metabolism	Metabolism of terpenoids and polyketides	1.01189	0.0181142	1.04525	0.0450531	0.22500199203608962	0.38333672717259715	-0.0333679	-0.0948618	0.028125964290656995	-
Metabolism	Xenobiotics biodegradation and metabolism	1.3088	0.440873	0.745929	0.0550248	0.0625534	0.20553270109601504	0.562871	-0.0466282	1.1723708130698383	-
Metabolism	Metabolism of other amino acids	1.47571	0.160269	1.32641	0.0548955	0.13915636417343613	0.3048187024751458	0.149294	-0.0694374	0.3680251304094149	-
Metabolism	Glycan biosynthesis and metabolism	1.31139	0.189294	1.57243	0.0637449	0.048430240180004296	0.24753233869779973	-0.261045	-0.519421	-0.00266773	-
Genetic Information Processing	Translation	2.96067	0.656891	3.69958	0.273742	0.0888074	0.22695227934624146	-0.738909	-1.63594	0.1581207340890487	-
Metabolism	Global and overview maps	41.4806	0.818948	42.2524	0.304262	0.13655945817936668	0.31408675381254336	-0.771751	-1.8891	0.3456018765783058	-
Human Diseases	Drug resistance: Antimicrobial	1.02438	0.0578399	0.993698	0.0245089	0.3704488989913788	0.5011955692236301	0.0306795	-0.048328	0.10968709534224168	-
Human Diseases	Drug resistance: Antineoplastic	0.0533916	0.039638	0.0296603	0.0153358	0.31328924140010916	0.45035328451265694	0.0237314	-0.0303554	0.0778181	-
Environmental Information Processing	Membrane transport	5.46698	0.533578	4.63943	0.238284	0.0326442	0.30032701130794115	0.827549	0.0977662	1.557331595075985	-
Environmental Information Processing	Signal transduction	2.76258	0.539487	2.13297	0.195503	0.0792958	0.22797547036903754	0.629608	-0.106474	1.3656889883178098	-
Cellular Processes	Cellular community - prokaryotes	1.54184	0.103313	1.48101	0.0412615	0.32175688315799156	0.4485095947050791	0.0608362	-0.0801688	0.20184130433695044	-
Cellular Processes	Cell motility	0.63382	0.625937	0.50585	0.185869	0.7122153782834846	0.8621554579221129	0.12797	-0.727634	0.9835736434804586	-
Genetic Information Processing	Folding, sorting and degradation	1.50892	0.167866	1.74273	0.0421583	0.0476245	0.27384086817659054	-0.23381	-0.463866	-0.00375348	-
Genetic Information Processing	Transcription	0.15554	0.0344651	0.178864	0.0157548	0.2674902504607418	0.4242948800411767	-0.0233246	-0.0704986	0.023849459214841256	-
Genetic Information Processing	Replication and repair	2.74925	0.414959	3.29184	0.145474	0.0569877	0.23831226663468333	-0.542589	-1.10883	0.023656258767326254	-
Organismal Systems	Endocrine system	0.565615	0.0649131	0.624609	0.0383189	0.1648746373340643	0.3297492746681286	-0.0589932	-0.149567	0.031581013403890704	-
Environmental Information Processing	Signaling molecules and interaction	0.0341399	0.0075159	0.0438319	0.00348933	0.060549444437500315	0.23210620367708454	-0.00969205	-0.0199853	0.000601241	-
Cellular Processes	Cell growth and death	0.422776	0.070591	0.527915	0.0406582	0.0394116	0.2589907044046177	-0.105139	-0.203346	-0.00693192	-
Cellular Processes	Transport and catabolism	0.245362	0.0406731	0.270713	0.0196737	0.30626123646711906	0.4696005625829159	-0.0253512	-0.0811558	0.030453502463495756	-
Organismal Systems	Aging	0.387445	0.0255069	0.391547	0.0280698	0.834195	0.9136424907640878	-0.0041024	-0.0479026	0.0396978	-
Organismal Systems	Circulatory system	0.00308888	0.00118867	0.00539778	0.00140066	0.0368983	0.2828866639697829	-0.00230891	-0.00443683	-0.000180982	-
Organismal Systems	Development	0	0	0	0	1	1.04545	0	0	0	degenerate case: variance of both groups is zero
Cellular Processes	Cellular community - eukaryotes	0	0	0	0	1	1.02222	0	0	0	degenerate case: variance of both groups is zero
Organismal Systems	Immune system	0.0692024	0.0192575	0.0742849	0.00430776	0.6312819053508365	0.7848369634091481	-0.00508256	-0.0315237	0.0213586	-
Organismal Systems	Environmental adaptation	0.15978	0.0378511	0.162317	0.0107649	0.90278	0.9657651550721452	-0.0025376	-0.0543094	0.0492342	-
Organismal Systems	Nervous system	0.0955296	0.00993986	0.112115	0.0133304	0.0840671	0.2274756018043845	-0.0165859	-0.0360334	0.0028617	-
Organismal Systems	Sensory system	0	0	0	0	1	1	0	0	0	degenerate case: variance of both groups is zero
Human Diseases	Endocrine and metabolic diseases	0.161266	0.0212718	0.192379	0.017205	0.0539164	0.2480154319470334	-0.0311135	-0.0628997	0.000672832	-
Organismal Systems	Excretory system	0.0193831	0.00877628	0.0156542	0.00272996	0.45571244745018613	0.5989363595059589	0.0037289	-0.00826018	0.015718	-
Organismal Systems	Digestive system	0.0579457	0.0120157	0.0481801	0.00278027	0.1815906295973415	0.3341267584591084	0.0097656	-0.00672349	0.0262547	-
Human Diseases	Neurodegenerative diseases	0.215695	0.0186806	0.220666	0.0283591	0.778269	0.8731800329454315	-0.00497132	-0.0452141	0.0352714	-
Human Diseases	Substance dependence	0.0015695	0.00044276	0.000202348	0.000133845	0.00238754	0.0549134	0.00136715	0.00076208	0.00197222	-
Human Diseases	Infectious diseases: Bacterial	0.553237	0.076387	0.420782	0.0272671	0.022273124339880157	0.2561409299086218	0.132455	0.0282276	0.2366832896135369	-
Human Diseases	Infectious diseases: Parasitic	0.0589228	0.0240247	0.0374736	0.00448579	0.14938300054406461	0.31234627386486236	0.0214492	-0.0116251	0.0545236	-
Human Diseases	Infectious diseases: Viral	0.00323997	0.00186671	0.00686022	0.00436261	0.18311870967790286	0.323979	-0.00362025	-0.00958062	0.00234011	-
Human Diseases	Cancers: Overview	0.495167	0.0300962	0.489187	0.00960906	0.7211475573280475	0.8505842983869277	0.00598007	-0.0351211	0.0470812	-
Human Diseases	Cancers: Specific types	0.111026	0.0456634	0.0957494	0.0208977	0.5667261716668461	0.72415	0.0152769	-0.0472274	0.0777812	-
Human Diseases	Immune diseases	0.0519019	0.00356178	0.048827	0.00438193	0.30911662237708804	0.45868918159180805	0.00307493	-0.00348358	0.00963344	-
Human Diseases	Cardiovascular diseases	0.00109954	0.000638699	0.00241783	0.00156353	0.17598779450903573	0.3373099394756518	-0.00131829	-0.00345278	0.000816206	-

## Sheet: KEGG.Kocount.spf.All_Class2.B_C
Class1	Class2	B: mean rel.freq.(%)	B: std.dev.(%)	C: mean rel.freq.(%)	C: std.dev.(%)	p-values	p-values (corrected)	Difference between means	95.0% lower CI	95.0% upper CI	Note
Metabolism	Carbohydrate metabolism	9.99656	0.750565	9.3396	0.260714	0.15968022859600395	0.349776	0.656956	-0.367301	1.681213500853656	-
Metabolism	Lipid metabolism	2.17303	0.0351865	2.02797	0.0420466	0.000812981	0.018698569165813028	0.145063	0.0815033	0.20862168487163638	-
Metabolism	Metabolism of cofactors and vitamins	4.09711	0.336321	4.52162	0.169291	0.0657098	0.18891568224695746	-0.424514	-0.886985	0.0379564	-
Metabolism	Energy metabolism	3.79671	0.0851402	3.8754	0.0929871	0.24751084736159917	0.4554199591453425	-0.0786852	-0.224248	0.0668779	-
Metabolism	Amino acid metabolism	6.26729	0.513913	6.1764	0.0465961	0.7421542809273509	0.8326609005526375	0.0908839	-0.620922	0.80269	-
Metabolism	Nucleotide metabolism	3.85152	0.199985	4.06275	0.0908941	0.10641506878531563	0.287947	-0.211229	-0.484905	0.0624468	-
Metabolism	Biosynthesis of other secondary metabolites	0.751774	0.0389842	0.856881	0.0261625	0.00287969	0.0331164	-0.105107	-0.160623	-0.0495908	-
Metabolism	Metabolism of terpenoids and polyketides	1.05437	0.0748644	1.09056	0.0505692	0.44933718305550585	0.7127417386397679	-0.0361864	-0.142935	0.0705623	-
Metabolism	Xenobiotics biodegradation and metabolism	1.13986	0.255849	0.806242	0.154545	0.0631884	0.1937778690117446	0.333622	-0.024446	0.6916893569568344	-
Metabolism	Metabolism of other amino acids	1.41362	0.0751139	1.36242	0.105682	0.4547578957019096	0.6972954400762614	0.0512061	-0.101148	0.20356005153632137	-
Metabolism	Glycan biosynthesis and metabolism	1.31158	0.0997958	1.57876	0.0739291	0.00315001	0.028980109388482316	-0.267186	-0.412528	-0.121844	-
Genetic Information Processing	Translation	3.18445	0.21711	3.70992	0.206853	0.00805456	0.061751615390196864	-0.525471	-0.871368	-0.179573	-
Metabolism	Global and overview maps	41.364	0.96561	41.7662	0.460026	0.4817183590678408	0.6924701411600211	-0.402247	-1.72613	0.9216351736588628	-
Human Diseases	Drug resistance: Antimicrobial	1.01464	0.0773065	0.986955	0.0499695	0.5669134159429992	0.7902429434356958	0.0276819	-0.0816494	0.13701322102203248	-
Human Diseases	Drug resistance: Antineoplastic	0.034018	0.012433	0.0305327	0.0139666	0.7191206232833056	0.8481935556674887	0.00348529	-0.0181249	0.025095452318323715	-
Environmental Information Processing	Membrane transport	5.45259	0.728558	4.43626	0.118294	0.048354341343241236	0.15887855012779264	1.01633	0.011592159360023467	2.0210582391443737	-
Environmental Information Processing	Signal transduction	2.69008	0.240232	2.23712	0.230943	0.026343467274407617	0.1346443882914167	0.452966	0.0686409	0.8372919658593901	-
Cellular Processes	Cellular community - prokaryotes	1.43667	0.0584034	1.45662	0.079919	0.6982627005037645	0.8452653742940307	-0.0199589	-0.135948	0.09603	-
Cellular Processes	Cell motility	0.577122	0.266743	0.524435	0.131317	0.7354860173863749	0.845809	0.0526874	-0.31363	0.41900513636599757	-
Genetic Information Processing	Folding, sorting and degradation	1.57809	0.122545	1.67883	0.103768	0.24593948623764086	0.5142371075877945	-0.100736	-0.286761	0.0852894	-
Genetic Information Processing	Transcription	0.160534	0.0144841	0.175188	0.0104112	0.14282382672261223	0.34578400153895594	-0.0146541	-0.0355902	0.00628208	-
Genetic Information Processing	Replication and repair	2.88548	0.150149	3.27464	0.171828	0.0094612	0.062173595754820274	-0.389154	-0.653081	-0.125228	-
Organismal Systems	Endocrine system	0.574423	0.0263978	0.624018	0.019965	0.018625442898507222	0.10709629666641653	-0.0495949	-0.0882545	-0.0109353	-
Environmental Information Processing	Signaling molecules and interaction	0.036121	0.00242365	0.0439915	0.00247223	0.00188443	0.028894552401110486	-0.00787052	-0.0118626	-0.00387846	-
Cellular Processes	Cell growth and death	0.454181	0.0204616	0.548966	0.0254011	0.000471773	0.021701579873156556	-0.0947849	-0.132692	-0.0568781	-
Cellular Processes	Transport and catabolism	0.249943	0.0504656	0.295816	0.0236755	0.15367871604657227	0.3534610469071162	-0.045873	-0.115017	0.0232706	-
Organismal Systems	Aging	0.384999	0.0220347	0.391512	0.0077819	0.601315	0.7683464749225722	-0.00651374	-0.0365807	0.0235532	-
Organismal Systems	Circulatory system	0.00436946	0.00314122	0.0077989	0.00246869	0.12645700299557627	0.32316789654425043	-0.00342944	-0.00808111	0.00122223	-
Organismal Systems	Development	0	0	0	0	1	1.04545	0	0	0	degenerate case: variance of both groups is zero
Cellular Processes	Cellular community - eukaryotes	0	0	0	0	1	1.02222	0	0	0	degenerate case: variance of both groups is zero
Organismal Systems	Immune system	0.0595519	0.0201319	0.074408	0.0131034	0.256696	0.45415514047145955	-0.0148561	-0.0433623	0.013650145455231183	-
Organismal Systems	Environmental adaptation	0.148931	0.0215783	0.16401	0.00810242	0.246542	0.47253953485724565	-0.0150787	-0.0445198	0.014362452500792376	-
Organismal Systems	Nervous system	0.116648	0.0113932	0.134912	0.00951883	0.040200662899953235	0.15410254111648738	-0.0182644	-0.035477	-0.00105185	-
Organismal Systems	Sensory system	0	0	0	0	1	1	0	0	0	degenerate case: variance of both groups is zero
Human Diseases	Endocrine and metabolic diseases	0.176912	0.0210361	0.206211	0.005551	0.047500961221983926	0.1680803243239431	-0.0292992	-0.0581056	-0.000492771	-
Organismal Systems	Excretory system	0.0188626	0.00505955	0.0228279	0.0062307	0.3532219847526571	0.6017856036526751	-0.00396535	-0.0132879	0.00535723	-
Organismal Systems	Digestive system	0.05423	0.0134268	0.0593487	0.0114177	0.5777447586120985	0.7593216827473295	-0.00511864	-0.0255321	0.015294779782728361	-
Human Diseases	Neurodegenerative diseases	0.22396	0.0160017	0.224247	0.0198646	0.9826386207220117	1.0511948035630823	-0.000286734	-0.0299312	0.029357748460978373	-
Human Diseases	Substance dependence	0.00841602	0.0135837	0.00276004	0.00434576	0.46499026087601725	0.6899855483966707	0.00565598	-0.0128943	0.0242063	-
Human Diseases	Infectious diseases: Bacterial	0.55874	0.103364	0.506351	0.146319	0.5765026696044022	0.7799742000530148	0.052389	-0.158252	0.26302965722236954	-
Human Diseases	Infectious diseases: Parasitic	0.0502153	0.00694296	0.0409965	0.0126279	0.24642740099078853	0.49285480198157705	0.00921877	-0.0082648	0.0267023	-
Human Diseases	Infectious diseases: Viral	0.00246355	0.00161179	0.0150108	0.00815227	0.0355563	0.14868997090121794	-0.0125472	-0.0237614	-0.0013331	-
Human Diseases	Cancers: Overview	0.510086	0.0253993	0.507844	0.018837	0.891043	0.9759042026338447	0.0022418	-0.0347604	0.039244	-
Human Diseases	Cancers: Specific types	0.0844362	0.0170524	0.0955611	0.0148107	0.3539726663203189	0.5815265232405239	-0.0111249	-0.0372561	0.015006293059535204	-
Human Diseases	Immune diseases	0.050612	0.00670469	0.0527598	0.00414227	0.6034633079059195	0.7502516800992514	-0.00214782	-0.0115614	0.00726577	-
Human Diseases	Cardiovascular diseases	0.000838793	0.000544796	0.00533768	0.00267477	0.026689154660372215	0.12277011143771219	-0.00449889	-0.00817668	-0.000821093	-

## Sheet: KEGG.Kocount.spf.All_Class2.B_D
Class1	Class2	B: mean rel.freq.(%)	B: std.dev.(%)	D: mean rel.freq.(%)	D: std.dev.(%)	p-values	p-values (corrected)	Difference between means	95.0% lower CI	95.0% upper CI	Note
Metabolism	Carbohydrate metabolism	9.99656	0.750565	9.30639	0.117883	0.14003771404407006	0.3390386761066959	0.690165	-0.345298	1.7256275783020907	-
Metabolism	Lipid metabolism	2.17303	0.0351865	1.98981	0.0236397	5.540431584183381e-05	0.0025486	0.183223	0.13310446518135338	0.23334199429352992	-
Metabolism	Metabolism of cofactors and vitamins	4.09711	0.336321	4.50069	0.0580395	0.0736001	0.26043096286953255	-0.403583	-0.86706	0.0598949	-
Metabolism	Energy metabolism	3.79671	0.0851402	3.78467	0.0617493	0.8251491804540683	0.9257771292899302	0.0120431	-0.111291	0.13537728024604642	-
Metabolism	Amino acid metabolism	6.26729	0.513913	6.1835	0.147055	0.7674828284800288	0.8826052527520332	0.0837838	-0.61907	0.7866377704959574	-
Metabolism	Nucleotide metabolism	3.85152	0.199985	3.99818	0.203034	0.33346762982643596	0.5289486542074502	-0.146665	-0.475267	0.1819378134410219	-
Metabolism	Biosynthesis of other secondary metabolites	0.751774	0.0389842	0.807619	0.0666881	0.19500628301134879	0.4077404099328202	-0.0558448	-0.148784	0.037094340650562885	-
Metabolism	Metabolism of terpenoids and polyketides	1.05437	0.0748644	1.04525	0.0450531	0.8410637258345615	0.9211650330569006	0.00911462	-0.0956071	0.11383631584593425	-
Metabolism	Xenobiotics biodegradation and metabolism	1.13986	0.255849	0.745929	0.0550248	0.035298312524494335	0.1804135973474155	0.393934	0.0424318	0.7454366775994654	-
Metabolism	Metabolism of other amino acids	1.41362	0.0751139	1.32641	0.0548955	0.10109500028853824	0.3100246675515173	0.0872083	-0.0218085	0.19622512571758746	-
Metabolism	Glycan biosynthesis and metabolism	1.31158	0.0997958	1.57243	0.0637449	0.00336444	0.0773822	-0.260854	-0.401706	-0.120001	-
Genetic Information Processing	Translation	3.18445	0.21711	3.69958	0.273742	0.019525047983130803	0.11226902590300211	-0.515133	-0.921642	-0.108623	-
Metabolism	Global and overview maps	41.364	0.96561	42.2524	0.304262	0.14222199322452445	0.3271105844164062	-0.888409	-2.2073	0.43048399109446944	-
Human Diseases	Drug resistance: Antimicrobial	1.01464	0.0773065	0.993698	0.0245089	0.628504	0.8260342946616893	0.0209388	-0.0846439	0.12652145541805182	-
Human Diseases	Drug resistance: Antineoplastic	0.034018	0.012433	0.0296603	0.0153358	0.671061	0.8342925352661609	0.0043577	-0.0185761	0.0272915	-
Environmental Information Processing	Membrane transport	5.45259	0.728558	4.63943	0.238284	0.0890808	0.29269398908761424	0.813162	-0.181546	1.8078691961633635	-
Environmental Information Processing	Signal transduction	2.69008	0.240232	2.13297	0.195503	0.00749803	0.0862274	0.557114	0.19741278696058454	0.9168159383417183	-
Cellular Processes	Cellular community - prokaryotes	1.43667	0.0584034	1.48101	0.0412615	0.2538304726373995	0.48650840588834904	-0.0443403	-0.12842	0.039739	-
Cellular Processes	Cell motility	0.577122	0.266743	0.50585	0.185869	0.6740189004490671	0.8159176163330812	0.0712722	-0.311557	0.454101	-
Genetic Information Processing	Folding, sorting and degradation	1.57809	0.122545	1.74273	0.0421583	0.052484	0.2414263616601371	-0.164635	-0.331876	0.00260648	-
Genetic Information Processing	Transcription	0.160534	0.0144841	0.178864	0.0157548	0.12532533224465356	0.3202758490696702	-0.0183303	-0.0430359	0.00637535	-
Genetic Information Processing	Replication and repair	2.88548	0.150149	3.29184	0.145474	0.00463522	0.0710734	-0.406355	-0.647448	-0.165262	-
Organismal Systems	Endocrine system	0.574423	0.0263978	0.624609	0.0383189	0.0673644	0.25823011815627095	-0.0501855	-0.105046	0.00467457	-
Environmental Information Processing	Signaling molecules and interaction	0.036121	0.00242365	0.0438319	0.00348933	0.00813506	0.0748426	-0.00771089	-0.0127153	-0.0027065	-
Cellular Processes	Cell growth and death	0.454181	0.0204616	0.527915	0.0406582	0.018098980401323506	0.1387588497434802	-0.0737335	-0.129641	-0.0178258	-
Cellular Processes	Transport and catabolism	0.249943	0.0504656	0.270713	0.0196737	0.47657457226235606	0.6850759476271369	-0.0207693	-0.0896335	0.0480949	-
Organismal Systems	Aging	0.384999	0.0220347	0.391547	0.0280698	0.723639	0.8535227300857476	-0.00654881	-0.0481013	0.035003736512287914	-
Organismal Systems	Circulatory system	0.00436946	0.00314122	0.00539778	0.00140066	0.5735083939247233	0.7994359430465839	-0.00102832	-0.00532442	0.00326777	-
Organismal Systems	Development	0	0	0	0	1	1.04545	0	0	0	degenerate case: variance of both groups is zero
Cellular Processes	Cellular community - eukaryotes	0	0	0	0	1	1.02222	0	0	0	degenerate case: variance of both groups is zero
Organismal Systems	Immune system	0.0595519	0.0201319	0.0742849	0.00430776	0.21986618626389406	0.43973237252778813	-0.014733	-0.0423937	0.012927673772234156	-
Organismal Systems	Environmental adaptation	0.148931	0.0215783	0.162317	0.0107649	0.31025722163789976	0.5097082926908353	-0.0133864	-0.0430423	0.0162694	-
Organismal Systems	Nervous system	0.116648	0.0113932	0.112115	0.0133304	0.6195443187837304	0.8382070195309294	0.00453206	-0.0157724	0.024836561353186046	-
Organismal Systems	Sensory system	0	0	0	0	1	1	0	0	0	degenerate case: variance of both groups is zero
Human Diseases	Endocrine and metabolic diseases	0.176912	0.0210361	0.192379	0.017205	0.2891933706847941	0.5321158020600212	-0.0154668	-0.0470166	0.016083	-
Organismal Systems	Excretory system	0.0188626	0.00505955	0.0156542	0.00272996	0.30607736622942006	0.5214651424649378	0.00320842	-0.00378471	0.010201545477925802	-
Organismal Systems	Digestive system	0.05423	0.0134268	0.0481801	0.00278027	0.4236858635107339	0.6496516573831254	0.0060499	-0.0124074	0.024507166853950244	-
Human Diseases	Neurodegenerative diseases	0.22396	0.0160017	0.220666	0.0283591	0.8460339008508622	0.9050595218404571	0.00329392	-0.036071	0.0426589	-
Human Diseases	Substance dependence	0.00841602	0.0135837	0.000202348	0.000133845	0.2931291418722177	0.5186130971585391	0.00821367	-0.0106431	0.0270704	-
Human Diseases	Infectious diseases: Bacterial	0.55874	0.103364	0.420782	0.0272671	0.053977185378214054	0.22572277521798603	0.137958	-0.00358706	0.27950315182054697	-
Human Diseases	Infectious diseases: Parasitic	0.0502153	0.00694296	0.0374736	0.00448579	0.018251972284281326	0.11994153215384872	0.0127417	0.0029233	0.022560043091765965	-
Human Diseases	Infectious diseases: Viral	0.00246355	0.00161179	0.00686022	0.00436261	0.11643022812672567	0.3150464996370224	-0.00439668	-0.0103489	0.00155556	-
Human Diseases	Cancers: Overview	0.510086	0.0253993	0.489187	0.00960906	0.18300260645715283	0.4008628522394776	0.0208993	-0.0137557	0.0555543	-
Human Diseases	Cancers: Specific types	0.0844362	0.0170524	0.0957494	0.0208977	0.42683796955672737	0.6333724709551438	-0.0113133	-0.0426314	0.020004849237022178	-
Human Diseases	Immune diseases	0.050612	0.00670469	0.048827	0.00438193	0.669464	0.8554258247616257	0.00178505	-0.0077156	0.0112857	-
Human Diseases	Cardiovascular diseases	0.000838793	0.000544796	0.00241783	0.00156353	0.11527405834845061	0.3314129177517955	-0.00157903	-0.00371267	0.000554599	-

## Sheet: KEGG.Kocount.spf.All_Class2.C_D
Class1	Class2	C: mean rel.freq.(%)	C: std.dev.(%)	D: mean rel.freq.(%)	D: std.dev.(%)	p-values	p-values (corrected)	Difference between means	95.0% lower CI	95.0% upper CI	Note
Metabolism	Carbohydrate metabolism	9.3396	0.260714	9.30639	0.117883	0.8247313297173187	1.2237948763547308	0.0332086	-0.323511	0.3899287648762921	-
Metabolism	Lipid metabolism	2.02797	0.0420466	1.98981	0.0236397	0.16234080040538434	0.6788797107861527	0.0381607	-0.0201818	0.0965032	-
Metabolism	Metabolism of cofactors and vitamins	4.52162	0.169291	4.50069	0.0580395	0.8244534232254723	1.2641619156123909	0.0209318	-0.210111	0.2519742832794382	-
Metabolism	Energy metabolism	3.8754	0.0929871	3.78467	0.0617493	0.14834227524162014	0.6823744661114526	0.0907283	-0.0414234	0.2228799832233291	-
Metabolism	Amino acid metabolism	6.1764	0.0465961	6.1835	0.147055	0.9303770956379045	1.1888151777595448	-0.00710007	-0.207944	0.19374367316360547	-
Metabolism	Nucleotide metabolism	4.06275	0.0908941	3.99818	0.203034	0.5844018155281672	1.1201034797623204	0.0645644	-0.213149	0.3422776019059977	-
Metabolism	Biosynthesis of other secondary metabolites	0.856881	0.0261625	0.807619	0.0666881	0.22529660285936837	0.6909095821020631	0.0492621	-0.0417427	0.14026685043529485	-
Metabolism	Metabolism of terpenoids and polyketides	1.09056	0.0505692	1.04525	0.0450531	0.21822948600203906	0.7170397397209854	0.045301	-0.0329691	0.1235711128133843	-
Metabolism	Xenobiotics biodegradation and metabolism	0.806242	0.154545	0.745929	0.0550248	0.4951896036500112	1.0847010365666911	0.0603125	-0.150562	0.2711870209114777	-
Metabolism	Metabolism of other amino acids	1.36242	0.105682	1.32641	0.0548955	0.56753	1.135060837874994	0.0360022	-0.109627	0.1816317952563099	-
Metabolism	Glycan biosynthesis and metabolism	1.57876	0.0739291	1.57243	0.0637449	0.9000499647481486	1.1829228108118524	0.00633191	-0.106645	0.11930914308161189	-
Genetic Information Processing	Translation	3.70992	0.206853	3.69958	0.273742	0.9535336595949859	1.1246807267017782	0.010338	-0.39046	0.41113615047368207	-
Metabolism	Global and overview maps	41.7662	0.460026	42.2524	0.304262	0.12166919653727544	1.3991957601786675	-0.486162	-1.13945	0.16712615546772758	-
Human Diseases	Drug resistance: Antimicrobial	0.986955	0.0499695	0.993698	0.0245089	0.8168502435757967	1.2956934898098844	-0.00674315	-0.0753523	0.061866	-
Human Diseases	Drug resistance: Antineoplastic	0.0305327	0.0139666	0.0296603	0.0153358	0.9350468276825474	1.1624906506323562	0.000872414	-0.02308	0.0248249	-
Environmental Information Processing	Membrane transport	4.43626	0.118294	4.63943	0.238284	0.17870404046562297	0.6850321551182214	-0.203163	-0.530554	0.12422653448068452	-
Environmental Information Processing	Signal transduction	2.23712	0.230943	2.13297	0.195503	0.511186	1.0688432465210198	0.104148	-0.246392	0.4546879949823073	-
Cellular Processes	Cellular community - prokaryotes	1.45662	0.079919	1.48101	0.0412615	0.6072705369358704	1.1173777879620017	-0.0243814	-0.134462	0.0856988	-
Cellular Processes	Cell motility	0.524435	0.131317	0.50585	0.185869	0.8747533608334459	1.2193531696466215	0.0185847	-0.248999	0.2861684464615341	-
Genetic Information Processing	Folding, sorting and degradation	1.67883	0.103768	1.74273	0.0421583	0.30291687981331905	0.8196574394948634	-0.0638989	-0.205551	0.0777531	-
Genetic Information Processing	Transcription	0.175188	0.0104112	0.178864	0.0157548	0.7087	1.20742	-0.00367622	-0.0260461	0.018693702030185406	-
Genetic Information Processing	Replication and repair	3.27464	0.171828	3.29184	0.145474	0.8824405035341842	1.1938900930168375	-0.0172006	-0.278022	0.2436204168467121	-
Organismal Systems	Endocrine system	0.624018	0.019965	0.624609	0.0383189	0.9790730782359857	1.1259340399713835	-0.000590624	-0.0534057	0.052224423951448294	-
Environmental Information Processing	Signaling molecules and interaction	0.0439915	0.00247223	0.0438319	0.00348933	0.942518	1.1409423914000194	0.00015963	-0.004867	0.00518626	-
Cellular Processes	Cell growth and death	0.548966	0.0254011	0.527915	0.0406582	0.4101637044579576	0.9433765202533024	0.0210514	-0.0361303	0.0782331	-
Cellular Processes	Transport and catabolism	0.295816	0.0236755	0.270713	0.0196737	0.1427975005926858	0.729854	0.0251037	-0.0105971	0.0608045	-
Organismal Systems	Aging	0.391512	0.0077819	0.391547	0.0280698	0.9981794016139601	1.0678198249823758	-3.50698e-05	-0.0384432	0.038373055760414505	-
Organismal Systems	Circulatory system	0.0077989	0.00246869	0.00539778	0.00140066	0.13900023942765638	0.7992513767090241	0.00240112	-0.00102765	0.00582988	-
Organismal Systems	Development	0	0	0	0	1	1.04545	0	0	0	degenerate case: variance of both groups is zero
Cellular Processes	Cellular community - eukaryotes	0	0	0	0	1	1.02222	0	0	0	degenerate case: variance of both groups is zero
Organismal Systems	Immune system	0.074408	0.0131034	0.0742849	0.00430776	0.9864734417109449	1.106775080943987	0.000123063	-0.0177662	0.0180123	-
Organismal Systems	Environmental adaptation	0.16401	0.00810242	0.162317	0.0107649	0.8084706040028289	1.328201706576076	0.00169221	-0.0140521	0.0174366	-
Organismal Systems	Nervous system	0.134912	0.00951883	0.112115	0.0133304	0.0262667	1.2082675423410567	0.0227965	0.0035582	0.0420348	-
Organismal Systems	Sensory system	0	0	0	0	1	1	0	0	0	degenerate case: variance of both groups is zero
Human Diseases	Endocrine and metabolic diseases	0.206211	0.005551	0.192379	0.017205	0.18860229404754314	0.6673619635528449	0.0138324	-0.00966106	0.037325821482767245	-
Organismal Systems	Excretory system	0.0228279	0.0062307	0.0156542	0.00272996	0.083842	1.9283662844625225	0.00717376	-0.00134355	0.0156911	-
Organismal Systems	Digestive system	0.0593487	0.0114177	0.0481801	0.00278027	0.12254789649029063	1.1274406477106738	0.0111685	-0.00448693	0.026824	-
Human Diseases	Neurodegenerative diseases	0.224247	0.0198646	0.220666	0.0283591	0.8418999314476152	1.210231151455947	0.00358065	-0.0371673	0.044328576237157837	-
Human Diseases	Substance dependence	0.00276004	0.00434576	0.000202348	0.000133845	0.3045005394469369	0.7781680452532832	0.00255769	-0.00347354	0.00858892	-
Human Diseases	Infectious diseases: Bacterial	0.506351	0.146319	0.420782	0.0272671	0.3104126341273856	0.7515253247294599	0.085569	-0.11587	0.2870084295026603	-
Human Diseases	Infectious diseases: Parasitic	0.0409965	0.0126279	0.0374736	0.00448579	0.6215532427538797	1.0996711217953257	0.0035229	-0.0137079	0.020753682111589802	-
Human Diseases	Infectious diseases: Viral	0.0150108	0.00815227	0.00686022	0.00436261	0.1274098448118588	0.9768088102242508	0.00815057	-0.00310932	0.0194105	-
Human Diseases	Cancers: Overview	0.507844	0.018837	0.489187	0.00960906	0.12849337338103384	0.8443850250753652	0.0186575	-0.00726718	0.0445822	-
Human Diseases	Cancers: Specific types	0.0955611	0.0148107	0.0957494	0.0208977	0.9886649200201169	1.0828234838315565	-0.000188348	-0.0302951	0.029918371215354563	-
Human Diseases	Immune diseases	0.0527598	0.00414227	0.048827	0.00438193	0.22846329235989749	0.6568319655347052	0.00393287	-0.00302344	0.0108892	-
Human Diseases	Cardiovascular diseases	0.00533768	0.00267477	0.00241783	0.00156353	0.10503258139064986	1.6104995813232978	0.00291985	-0.000807792	0.00664749	-
