# Supplementary material for: Characterization of the Oral Microbiome and Anticipated Functional Profiles of Companion Animals in Private and Cohabiting Environments: A Pilot Study
Source: Animals (Basel). 2026 Jun 17;16(12):1882. doi: 10.3390/ani16121882 (PMC13295344; doi:10.3390/ani16121882)
Supplement: Supplementary file 1 [file animals-16-01882-s001.zip › animals-4304850-supplementary/Supplementary Final/Supplementary Table S9 Key shared ASVs between groups B and C.xlsx]

## Sheet: BC shared
OTU_id	A	B	C	D	taxonomy
ASV3736	0	35	1748	0	k__Bacteria; p__Bacteroidota; c__Bacteroidia; o__Bacteroidales; f__Porphyromonadaceae; g__Porphyromonas; s__Porphyromonas_canoris
ASV3765	0	14	419	0	k__Bacteria; p__Bacteroidota; c__Bacteroidia; o__Bacteroidales; f__Prevotellaceae; g__Alloprevotella; s__Prevotella_sp._canine_oral_taxon_226
ASV4764	0	581	401	0	k__Bacteria; p__Firmicutes; c__Clostridia; o__Clostridiales; f__Clostridiaceae; g__Clostridium_sensu_stricto_1; s__Clostridium_perfringens
ASV3042	0	3229	123	0	k__Bacteria; p__Proteobacteria; c__Gammaproteobacteria; o__Enterobacterales; f__Enterobacteriaceae; g__Enterobacter; s__Leclercia_adecarboxylata
ASV4772	0	363	78	0	k__Bacteria; p__Bacteroidota; c__Bacteroidia; o__Bacteroidales; f__Porphyromonadaceae; g__Porphyromonas; s__Porphyromonas_gulae
ASV3235	0	5	51	0	k__Bacteria; p__Firmicutes; c__Clostridia; o__Clostridiales; f__Clostridiaceae; g__Clostridium_sensu_stricto_1; s__Clostridium_perfringens
ASV3812	0	7	46	0	k__Bacteria; p__Firmicutes; c__Clostridia; o__Peptostreptococcales_Tissierellales; f__Fusibacteraceae; g__Fusibacter; s__Peptostreptococcaceae_bacterium_feline_oral_taxon_068
ASV3175	0	7	26	0	k__Bacteria; p__Actinobacteriota; c__Actinobacteria; o__Micrococcales; f__Microbacteriaceae; g__Pseudoclavibacter; s__Gulosibacter_faecalis
ASV3062	0	112	25	0	k__Bacteria; p__Proteobacteria; c__Gammaproteobacteria; o__Enterobacterales; f__Enterobacteriaceae; g__Raoultella; s__Pantoea_sp._PE4
ASV4804	0	18	25	0	k__Bacteria; p__Bacteroidota; c__Bacteroidia; o__Bacteroidales; f__Porphyromonadaceae; g__Porphyromonas; s__Porphyromonas_gulae
ASV3699	0	602	19	0	k__Bacteria; p__Proteobacteria; c__Gammaproteobacteria; o__Enterobacterales; f__Enterobacteriaceae; g__Klebsiella; s__Klebsiella_pneumoniae
ASV4866	0	7	18	0	k__Bacteria; p__Firmicutes; c__Clostridia; o__Peptostreptococcales_Tissierellales; f__Fusibacteraceae; g__Fusibacter; s__Peptostreptococcaceae_bacterium_feline_oral_taxon_068
ASV5143	0	3	17	0	k__Bacteria; p__Bacteroidota; c__Bacteroidia; o__Bacteroidales; f__Paludibacteraceae; g__H1; s__Porphyromonadaceae_bacterium_H1
ASV3294	0	4	11	0	k__Bacteria; p__Proteobacteria; c__Gammaproteobacteria; o__Enterobacterales; f__Pasteurellaceae; g__Pasteurella; s__Pasteurella_stomatis
ASV6703	0	1	7	0	k__Bacteria; p__Proteobacteria; c__Alphaproteobacteria; o__Rhizobiales; f__Xanthobacteraceae; g__Bradyrhizobium; s__Bradyrhizobium_sp._RITF_1631
ASV5502	0	2	6	0	k__Bacteria; p__Firmicutes; c__Clostridia; o__Peptostreptococcales_Tissierellales; f__Family_XI; g__Helcococcus; s__Helcococcus_sp._feline_oral_taxon_023
ASV5985	0	93	5	0	k__Bacteria; p__Firmicutes; c__Clostridia; o__Clostridiales; f__Clostridiaceae; g__Clostridium_sensu_stricto_1; s__Clostridium_perfringens
ASV3201	0	6	5	0	k__Bacteria; p__Proteobacteria; c__Alphaproteobacteria; o__Caulobacterales; f__Caulobacteraceae; g__PMMR1; s__Caulobacteraceae_bacterium_PMMR1
ASV5377	0	2	5	0	k__Bacteria; p__Bacteroidota; c__Bacteroidia; o__Bacteroidales; f__Marinifilaceae; g__Odoribacter; s__Odoribacter_denticanis
ASV5604	0	1	5	0	k__Bacteria; p__Spirochaetota; c__Spirochaetia; o__Spirochaetales; f__Spirochaetaceae; g__Treponema; s__Treponema_denticola
ASV3051	0	752	4	0	k__Bacteria; p__Proteobacteria; c__Gammaproteobacteria; o__Enterobacterales; f__Enterobacteriaceae; g__Enterobacillus; s__Klebsiella_sp._mixed_culture_X13_11
ASV3521	0	2	4	0	k__Bacteria; p__Patescibacteria; c__Saccharimonadia; o__Saccharimonadales; f__Saccharimonadaceae; g__TM7x; s__TM7_phylum_sp._canine_oral_taxon_305
ASV4522	0	1	2	0	k__Bacteria; p__Proteobacteria; c__Gammaproteobacteria; o__Enterobacterales; f__Pasteurellaceae; g__Frederiksenia; s__Pasteurellaceae_bacterium_Orientalotternb1
ASV5908	0	1	1	0	k__Bacteria; p__Firmicutes; c__Clostridia; o__Clostridiales; f__Clostridiaceae; g__Clostridium_sensu_stricto_1; s__Clostridium_perfringens
